# Supplementary material for: Hippocampal seed connectome-based modeling predicts the feeling of stress
Source: Nat Commun. 2020 May 27;11:2650. doi: 10.1038/s41467-020-16492-2 (PMC7253445; doi:10.1038/s41467-020-16492-2)
Supplement: Supplementary file 4 — Source Data [file 41467_2020_16492_MOESM4_ESM.xlsx]

## Sheet: Figure 1d
ID	Condition	Time	Arousal	Stress
SUB_001	Neut	Baseline	5	1
SUB_001	Neut	Early	5	1
SUB_001	Neut	Mid	5	1
SUB_001	Neut	Late	5	1
SUB_001	Str	Baseline	5	1
SUB_001	Str	Early	5	6
SUB_001	Str	Mid	5	6.5
SUB_001	Str	Late	5	6.5
SUB_002	Neut	Baseline	1	1
SUB_002	Neut	Early	1	1
SUB_002	Neut	Mid	1	1
SUB_002	Neut	Late	1.5	1
SUB_002	Str	Baseline	1	1
SUB_002	Str	Early	1	9
SUB_002	Str	Mid	1	8
SUB_002	Str	Late	1	7.5
SUB_003	Neut	Baseline	1	1
SUB_003	Neut	Early	1.5	1
SUB_003	Neut	Mid	1.5	1
SUB_003	Neut	Late	1	1
SUB_003	Str	Baseline	1	1
SUB_003	Str	Early	4.5	3.5
SUB_003	Str	Mid	5	4.5
SUB_003	Str	Late	4.5	4.5
SUB_004	Neut	Baseline	5.5	6.5
SUB_004	Neut	Early	5.5	6
SUB_004	Neut	Mid	6	6.5
SUB_004	Neut	Late	5.5	5.5
SUB_004	Str	Baseline	6	6.5
SUB_004	Str	Early	8	8
SUB_004	Str	Mid	8	8
SUB_004	Str	Late	8	8
SUB_005	Neut	Baseline	1	1
SUB_005	Neut	Early	1	1
SUB_005	Neut	Mid	1	1
SUB_005	Neut	Late	1	1
SUB_005	Str	Baseline	1	1
SUB_005	Str	Early	2	2
SUB_005	Str	Mid	1.5	2
SUB_005	Str	Late	1.5	1
SUB_006	Neut	Baseline	2.5	2.5
SUB_006	Neut	Early	4	2.5
SUB_006	Neut	Mid	3	2
SUB_006	Neut	Late	4	3.5
SUB_006	Str	Baseline	4.5	3.5
SUB_006	Str	Early	5.5	4
SUB_006	Str	Mid	5.5	4.5
SUB_006	Str	Late	5.5	5
SUB_007	Neut	Baseline	1	1
SUB_007	Neut	Early	1	1
SUB_007	Neut	Mid	1	1
SUB_007	Neut	Late	1	1
SUB_007	Str	Baseline	1	1
SUB_007	Str	Early	5	5
SUB_007	Str	Mid	5	5
SUB_007	Str	Late	5	5
SUB_008	Neut	Baseline	1.5	1
SUB_008	Neut	Early	1	1
SUB_008	Neut	Mid	1	1
SUB_008	Neut	Late	1	1
SUB_008	Str	Baseline	1	1
SUB_008	Str	Early	6.5	8.5
SUB_008	Str	Mid	6.5	8.5
SUB_008	Str	Late	7	7.5
SUB_009	Neut	Baseline	3	1
SUB_009	Neut	Early	2	1
SUB_009	Neut	Mid	2.5	1
SUB_009	Neut	Late	2.5	1
SUB_009	Str	Baseline	3.5	1
SUB_009	Str	Early	4	1
SUB_009	Str	Mid	4	1
SUB_009	Str	Late	3.5	1
SUB_010	Neut	Baseline	3	1
SUB_010	Neut	Early	3	1
SUB_010	Neut	Mid	2.5	1
SUB_010	Neut	Late	3	1
SUB_010	Str	Baseline	4.5	3.5
SUB_010	Str	Early	8	9
SUB_010	Str	Mid	7.5	8.5
SUB_010	Str	Late	7.5	9
SUB_011	Neut	Baseline	3	1.5
SUB_011	Neut	Early	2	3.5
SUB_011	Neut	Mid	1.5	1
SUB_011	Neut	Late	2	1
SUB_011	Str	Baseline	1	1
SUB_011	Str	Early	5.5	6.5
SUB_011	Str	Mid	6	6.5
SUB_011	Str	Late	6.5	7.5
SUB_012	Neut	Baseline	3.5	3.5
SUB_012	Neut	Early	5	4.5
SUB_012	Neut	Mid	3	2
SUB_012	Neut	Late	2.5	2
SUB_012	Str	Baseline	3	2
SUB_012	Str	Early	5	5.5
SUB_012	Str	Mid	4.5	5
SUB_012	Str	Late	5	4.5
SUB_013	Neut	Baseline	1	1
SUB_013	Neut	Early	1.5	1
SUB_013	Neut	Mid	1.5	1
SUB_013	Neut	Late	1.5	1
SUB_013	Str	Baseline	1	1
SUB_013	Str	Early	7.5	7.5
SUB_013	Str	Mid	8	7.5
SUB_013	Str	Late	9	9
SUB_014	Neut	Baseline	1	1
SUB_014	Neut	Early	1	1
SUB_014	Neut	Mid	1	1
SUB_014	Neut	Late	1	1
SUB_014	Str	Baseline	1	1
SUB_014	Str	Early	3	2.5
SUB_014	Str	Mid	3	3
SUB_014	Str	Late	2.5	2.5
SUB_015	Neut	Baseline	2.5	1
SUB_015	Neut	Early	3	1
SUB_015	Neut	Mid	3	1
SUB_015	Neut	Late	3	1
SUB_015	Str	Baseline	3	1
SUB_015	Str	Early	3.5	4
SUB_015	Str	Mid	4	4.5
SUB_015	Str	Late	5	5
SUB_016	Neut	Baseline	5	1
SUB_016	Neut	Early	3	1
SUB_016	Neut	Mid	3.5	1
SUB_016	Neut	Late	4	1
SUB_016	Str	Baseline	4.5	1
SUB_016	Str	Early	6.5	7
SUB_016	Str	Mid	6	6.5
SUB_016	Str	Late	7	7
SUB_017	Neut	Baseline	1	1
SUB_017	Neut	Early	1	1
SUB_017	Neut	Mid	1	1
SUB_017	Neut	Late	1	1
SUB_017	Str	Baseline	1	1
SUB_017	Str	Early	7	5
SUB_017	Str	Mid	7	5.5
SUB_017	Str	Late	4.5	4
SUB_018	Neut	Baseline	6	3.5
SUB_018	Neut	Early	1.5	1
SUB_018	Neut	Mid	3	1
SUB_018	Neut	Late	3	1
SUB_018	Str	Baseline	4	1.5
SUB_018	Str	Early	8.5	8.5
SUB_018	Str	Mid	7.5	7.5
SUB_018	Str	Late	7	7.5
SUB_019	Neut	Baseline	1	1
SUB_019	Neut	Early	1	1
SUB_019	Neut	Mid	1	1
SUB_019	Neut	Late	1	3
SUB_019	Str	Baseline	1	1
SUB_019	Str	Early	1	2.5
SUB_019	Str	Mid	1	3
SUB_019	Str	Late	1	3
SUB_020	Neut	Baseline	5	4.5
SUB_020	Neut	Early	5	2.5
SUB_020	Neut	Mid	5	2
SUB_020	Neut	Late	5	2
SUB_020	Str	Baseline	3.5	2
SUB_020	Str	Early	7	8
SUB_020	Str	Mid	7	9
SUB_020	Str	Late	6	8.5
SUB_021	Neut	Baseline	5	3.5
SUB_021	Neut	Early	6	5
SUB_021	Neut	Mid	4.5	2.5
SUB_021	Neut	Late	5	2.5
SUB_021	Str	Baseline	5	4.5
SUB_021	Str	Early	6	5.5
SUB_021	Str	Mid	6	6
SUB_021	Str	Late	7	7
SUB_022	Neut	Baseline	1	1
SUB_022	Neut	Early	1	1
SUB_022	Neut	Mid	1	1
SUB_022	Neut	Late	1	1
SUB_022	Str	Baseline	1	1
SUB_022	Str	Early	1	1
SUB_022	Str	Mid	1	1
SUB_022	Str	Late	1	1
SUB_023	Neut	Baseline	5	7
SUB_023	Neut	Early	3	9
SUB_023	Neut	Mid	5	8.5
SUB_023	Neut	Late	5	9
SUB_023	Str	Baseline	5	5.5
SUB_023	Str	Early	3	6
SUB_023	Str	Mid	4.5	6
SUB_023	Str	Late	4.5	5
SUB_024	Neut	Baseline	2	2
SUB_024	Neut	Early	2	1.5
SUB_024	Neut	Mid	2.5	1.5
SUB_024	Neut	Late	3	1.5
SUB_024	Str	Baseline	2.5	1.5
SUB_024	Str	Early	7.5	6
SUB_024	Str	Mid	8	6.5
SUB_024	Str	Late	6	5
SUB_025	Neut	Baseline	3.5	1
SUB_025	Neut	Early	1	1
SUB_025	Neut	Mid	1	1
SUB_025	Neut	Late	1	1
SUB_025	Str	Baseline	3	1
SUB_025	Str	Early	3	1.5
SUB_025	Str	Mid	3	2.5
SUB_025	Str	Late	3	2.5
SUB_026	Neut	Baseline	3.5	1.5
SUB_026	Neut	Early	2.5	1
SUB_026	Neut	Mid	3	1
SUB_026	Neut	Late	2.5	1
SUB_026	Str	Baseline	3.5	1.5
SUB_026	Str	Early	5	4
SUB_026	Str	Mid	5.5	5.5
SUB_026	Str	Late	5.5	6
SUB_027	Neut	Baseline	3.5	3
SUB_027	Neut	Early	3	2
SUB_027	Neut	Mid	3.5	2
SUB_027	Neut	Late	4.5	3
SUB_027	Str	Baseline	3	3
SUB_027	Str	Early	4	4.5
SUB_027	Str	Mid	3.5	4
SUB_027	Str	Late	4	4
SUB_028	Neut	Baseline	4	1
SUB_028	Neut	Early	3.5	1
SUB_028	Neut	Mid	3.5	1
SUB_028	Neut	Late	4	1
SUB_028	Str	Baseline	4	1
SUB_028	Str	Early	5.5	3.5
SUB_028	Str	Mid	6.5	4
SUB_028	Str	Late	6	6.5
SUB_029	Neut	Baseline	2.5	1
SUB_029	Neut	Early	1.5	1
SUB_029	Neut	Mid	1.5	1
SUB_029	Neut	Late	2	1
SUB_029	Str	Baseline	2	1
SUB_029	Str	Early	7	7
SUB_029	Str	Mid	7	7.5
SUB_029	Str	Late	7	7.5
SUB_030	Neut	Baseline	3	2
SUB_030	Neut	Early	2	2
SUB_030	Neut	Mid	2	1
SUB_030	Neut	Late	2	2
SUB_030	Str	Baseline	4	4
SUB_030	Str	Early	4.5	5
SUB_030	Str	Mid	5.5	5.5
SUB_030	Str	Late	5	5
SUB_031	Neut	Baseline	1	1
SUB_031	Neut	Early	1.5	1
SUB_031	Neut	Mid	1	1
SUB_031	Neut	Late	1	1
SUB_031	Str	Baseline	1	1
SUB_031	Str	Early	6	4.5
SUB_031	Str	Mid	5	4.5
SUB_031	Str	Late	4.5	3.5
SUB_032	Neut	Baseline	3	2.5
SUB_032	Neut	Early	4.5	2.5
SUB_032	Neut	Mid	2.5	2
SUB_032	Neut	Late	3	2.5
SUB_032	Str	Baseline	2	1.5
SUB_032	Str	Early	2	3.5
SUB_032	Str	Mid	2	2
SUB_032	Str	Late	2	1.5
SUB_033	Neut	Baseline	2	1.5
SUB_033	Neut	Early	1	1
SUB_033	Neut	Mid	2	1.5
SUB_033	Neut	Late	2	2
SUB_033	Str	Baseline	2	2
SUB_033	Str	Early	6	7
SUB_033	Str	Mid	6.5	7
SUB_033	Str	Late	7	7
SUB_034	Neut	Baseline	1.5	1
SUB_034	Neut	Early	2	1
SUB_034	Neut	Mid	2.5	1.5
SUB_034	Neut	Late	3	1
SUB_034	Str	Baseline	4	2
SUB_034	Str	Early	7.5	6.5
SUB_034	Str	Mid	6.5	6.5
SUB_034	Str	Late	7.5	7.5
SUB_035	Neut	Baseline	5.5	6.5
SUB_035	Neut	Early	1.5	2.5
SUB_035	Neut	Mid	1	2
SUB_035	Neut	Late	1	2
SUB_035	Str	Baseline	5.5	7
SUB_035	Str	Early	7	9
SUB_035	Str	Mid	7	9
SUB_035	Str	Late	7	9
SUB_036	Neut	Baseline	1	1
SUB_036	Neut	Early	1	1
SUB_036	Neut	Mid	1	1
SUB_036	Neut	Late	1	1
SUB_036	Str	Baseline	1	1
SUB_036	Str	Early	6.5	7
SUB_036	Str	Mid	7.5	7.5
SUB_036	Str	Late	7.5	7.5
SUB_037	Neut	Baseline	2.5	2
SUB_037	Neut	Early	2	2
SUB_037	Neut	Mid	1	1
SUB_037	Neut	Late	2.5	1.5
SUB_037	Str	Baseline	2	2
SUB_037	Str	Early	2.5	2.5
SUB_037	Str	Mid	3	2.5
SUB_037	Str	Late	2.5	2
SUB_038	Neut	Baseline	3.5	1.5
SUB_038	Neut	Early	2.5	1
SUB_038	Neut	Mid	3.5	1
SUB_038	Neut	Late	2.5	1
SUB_038	Str	Baseline	2	1
SUB_038	Str	Early	5	6
SUB_038	Str	Mid	4.5	4
SUB_038	Str	Late	4.5	4
SUB_039	Neut	Baseline	3	2
SUB_039	Neut	Early	2.5	1.5
SUB_039	Neut	Mid	2	2
SUB_039	Neut	Late	2	1.5
SUB_039	Str	Baseline	3.5	3
SUB_039	Str	Early	5.5	5.5
SUB_039	Str	Mid	4.5	6
SUB_039	Str	Late	3	5.5
SUB_040	Neut	Baseline	1	1
SUB_040	Neut	Early	1	1
SUB_040	Neut	Mid	1	1
SUB_040	Neut	Late	1	1
SUB_040	Str	Baseline	1.5	1
SUB_040	Str	Early	2	1.5
SUB_040	Str	Mid	2	2
SUB_040	Str	Late	2	2
SUB_041	Neut	Baseline	1	1
SUB_041	Neut	Early	1	1
SUB_041	Neut	Mid	1	1
SUB_041	Neut	Late	1	1
SUB_041	Str	Baseline	1	1
SUB_041	Str	Early	6.5	7
SUB_041	Str	Mid	5	4.5
SUB_041	Str	Late	3.5	3.5
SUB_042	Neut	Baseline	2	1
SUB_042	Neut	Early	1	1
SUB_042	Neut	Mid	1	1
SUB_042	Neut	Late	1	1
SUB_042	Str	Baseline	2	1
SUB_042	Str	Early	7	9
SUB_042	Str	Mid	6	7
SUB_042	Str	Late	7	9
SUB_043	Neut	Baseline	5	1
SUB_043	Neut	Early	3	1
SUB_043	Neut	Mid	3	1
SUB_043	Neut	Late	3	1
SUB_043	Str	Baseline	5	1
SUB_043	Str	Early	7	7
SUB_043	Str	Mid	7	7
SUB_043	Str	Late	7	7
SUB_044	Neut	Baseline	3	1
SUB_044	Neut	Early	1	1
SUB_044	Neut	Mid	1.5	1
SUB_044	Neut	Late	2.5	1
SUB_044	Str	Baseline	5	1
SUB_044	Str	Early	7	5
SUB_044	Str	Mid	6	6
SUB_044	Str	Late	6.5	6.5
SUB_045	Neut	Baseline	5	3.5
SUB_045	Neut	Early	4.5	3.5
SUB_045	Neut	Mid	5.5	5
SUB_045	Neut	Late	6	7
SUB_045	Str	Baseline	1	1
SUB_045	Str	Early	6	6
SUB_045	Str	Mid	7	6
SUB_045	Str	Late	6	6
SUB_046	Neut	Baseline	4	4
SUB_046	Neut	Early	5	3
SUB_046	Neut	Mid	2	3
SUB_046	Neut	Late	3	3
SUB_046	Str	Baseline	4.5	3
SUB_046	Str	Early	8.5	7
SUB_046	Str	Mid	7	7
SUB_046	Str	Late	7.5	7
SUB_047	Neut	Baseline	3	1.5
SUB_047	Neut	Early	2	1
SUB_047	Neut	Mid	2	1
SUB_047	Neut	Late	5	2
SUB_047	Str	Baseline	2.5	1.5
SUB_047	Str	Early	8.5	8
SUB_047	Str	Mid	8.5	8.5
SUB_047	Str	Late	8	8.5
SUB_048	Neut	Baseline	3	2.5
SUB_048	Neut	Early	3	2
SUB_048	Neut	Mid	3	2
SUB_048	Neut	Late	2.5	2
SUB_048	Str	Baseline	3	3
SUB_048	Str	Early	8	8
SUB_048	Str	Mid	8	8
SUB_048	Str	Late	8	8
SUB_049	Neut	Baseline	5	5.5
SUB_049	Neut	Early	3	2
SUB_049	Neut	Mid	2	2
SUB_049	Neut	Late	2	1
SUB_049	Str	Baseline	3	3
SUB_049	Str	Early	5.5	5
SUB_049	Str	Mid	6	7
SUB_049	Str	Late	6	7
SUB_050	Neut	Baseline	5	6
SUB_050	Neut	Early	4.5	4
SUB_050	Neut	Mid	5	4
SUB_050	Neut	Late	5	5.5
SUB_050	Str	Baseline	6	6.5
SUB_050	Str	Early	7	8
SUB_050	Str	Mid	7	8
SUB_050	Str	Late	7	7
SUB_051	Neut	Baseline	1	1
SUB_051	Neut	Early	1	1
SUB_051	Neut	Mid	1	1
SUB_051	Neut	Late	1	1
SUB_051	Str	Baseline	1	1
SUB_051	Str	Early	1.5	2.5
SUB_051	Str	Mid	1	3
SUB_051	Str	Late	1	5
SUB_052	Neut	Baseline	2	1
SUB_052	Neut	Early	1	1
SUB_052	Neut	Mid	2	2
SUB_052	Neut	Late	2	2
SUB_052	Str	Baseline	1	1
SUB_052	Str	Early	5	6
SUB_052	Str	Mid	5	6
SUB_052	Str	Late	6.5	7
SUB_053	Neut	Baseline	2	1
SUB_053	Neut	Early	1	1
SUB_053	Neut	Mid	2	1
SUB_053	Neut	Late	3	1
SUB_053	Str	Baseline	1.5	1
SUB_053	Str	Early	5	3
SUB_053	Str	Mid	6	3
SUB_053	Str	Late	5.5	3.5
SUB_054	Neut	Baseline	1	1
SUB_054	Neut	Early	1	1
SUB_054	Neut	Mid	1	1
SUB_054	Neut	Late	1	1
SUB_054	Str	Baseline	1	1
SUB_054	Str	Early	5.5	4
SUB_054	Str	Mid	5	4.5
SUB_054	Str	Late	5	4.5
SUB_055	Neut	Baseline	1	1
SUB_055	Neut	Early	1	1
SUB_055	Neut	Mid	1	1
SUB_055	Neut	Late	1	1
SUB_055	Str	Baseline	1	1
SUB_055	Str	Early	1	1
SUB_055	Str	Mid	1	1
SUB_055	Str	Late	1	3
SUB_056	Neut	Baseline	1.5	1.5
SUB_056	Neut	Early	2.5	1
SUB_056	Neut	Mid	4	1
SUB_056	Neut	Late	6	1
SUB_056	Str	Baseline	2	1.5
SUB_056	Str	Early	6	5.5
SUB_056	Str	Mid	5.5	6
SUB_056	Str	Late	8	8
SUB_057	Neut	Baseline	1	1
SUB_057	Neut	Early	1	1
SUB_057	Neut	Mid	1	1
SUB_057	Neut	Late	2	1
SUB_057	Str	Baseline	3	2.5
SUB_057	Str	Early	7.5	4
SUB_057	Str	Mid	9	5.5
SUB_057	Str	Late	9	9
SUB_058	Neut	Baseline	1	1
SUB_058	Neut	Early	1	1
SUB_058	Neut	Mid	1	1
SUB_058	Neut	Late	1	1
SUB_058	Str	Baseline	1	1
SUB_058	Str	Early	6	5
SUB_058	Str	Mid	6	6.5
SUB_058	Str	Late	7	7
SUB_059	Neut	Baseline	1	1
SUB_059	Neut	Early	1	1
SUB_059	Neut	Mid	1.5	1
SUB_059	Neut	Late	1	1
SUB_059	Str	Baseline	1	1
SUB_059	Str	Early	3	3
SUB_059	Str	Mid	2.5	2.5
SUB_059	Str	Late	3	2.5
SUB_060	Neut	Baseline	1	1
SUB_060	Neut	Early	1	1
SUB_060	Neut	Mid	1	1
SUB_060	Neut	Late	1	1
SUB_060	Str	Baseline	1	1
SUB_060	Str	Early	5	5.5
SUB_060	Str	Mid	5	5
SUB_060	Str	Late	6.5	6.5

## Sheet: Figure 2c
	Predictive Power					Network Strength x Ratings
ID	Predicted	Observed		Null distribution (rs)		Conn	Rating
SUB_001	6.03734	5.5		0.177589		0.226742	5.5
SUB_002	3.26674	6.5		-0.0710187		-0.237669	6.5
SUB_003	3.66801	3.5		-0.5771		-0.0971963	3.5
SUB_004	3.17911	1.5		0.344888		-0.160658	1.5
SUB_005	2.20302	0		0.282123		-0.316188	0
SUB_006	4.80757	1.5		0.0117946		0.000222	1.5
SUB_007	3.9214	4		0.164037		-0.113056	4
SUB_008	3.55651	6.5		0.0473458		-0.192408	6.5
SUB_009	4.10311	0		0.225297		-0.051038	0
SUB_010	5.5153	5.5		-0.250169		0.124103	5.5
SUB_011	5.89915	6.5		-0.25265		0.180655	6.5
SUB_012	3.5961	2.5		-0.12316		-0.158065	2.5
SUB_013	3.81148	8		-0.276742		-0.0262943	8
SUB_014	2.4812	1.5		-0.202126		-0.234061	1.5
SUB_015	3.06937	4		0.243393		-0.157816	4
SUB_016	3.64929	6		-0.205444		-0.108106	6
SUB_017	4.27415	3		0.355623		-0.109057	3
SUB_018	3.80989	6		0.503405		-0.026787	6
SUB_019	3.23912	2		-0.0720504		-0.210358	2
SUB_020	4.69746	6.5		-0.176892		0.0884647	6.5
SUB_021	4.27502	2.5		-0.00549301		-0.119886	2.5
SUB_022	4.41139	0		-0.0132724		0.0370543	0
SUB_023	0.757372	-0.5		0.215594		-0.617643	-0.5
SUB_024	3.71492	3.5		0.0593914		-0.188359	3.5
SUB_025	3.69105	1.5		0.125782		-0.0946787	1.5
SUB_026	3.31921	4.5		0.306131		-0.166544	4.5
SUB_027	1.91192	1		-0.480011		-0.261766	1
SUB_028	5.46181	5.5		-0.251089		0.003565	5.5
SUB_029	4.40767	6.5		-0.0561569		0.123446	6.5
SUB_030	2.48926	1		-0.389028		-0.186686	1
SUB_031	2.38097	2.5		-0.37121		-0.290055	2.5
SUB_032	2.96358	0		0.0805269		-0.253963	0
SUB_033	3.51677	5		0.139723		-0.165415	5
SUB_034	2.9509	5.5		0.259426		0.0432427	5.5
SUB_035	2.58293	2		0.145662		-0.204219	2
SUB_036	5.38689	6.5		-0.445993		0.154538	6.5
SUB_037	2.68268	0		-0.484695		-0.166477	0
SUB_038	3.71455	3		0.306103		-0.152106	3
SUB_039	4.23923	2.5		0.232547		-0.0655463	2.5
SUB_040	3.74056	1		-0.223485		-0.173924	1
SUB_041	5.86884	2.5		0.0957791		0.214976	2.5
SUB_042	5.41697	8		-0.00761214		0.13454	8
SUB_043	4.41635	6		-0.38518		-0.00666133	6
SUB_044	5.12728	5.5		-0.12765		0.140602	5.5
SUB_045	3.85941	5		0.0584713		-0.161583	5
SUB_046	-2.04673	4		0.0979261		-0.684263	4
SUB_047	4.33525	7		0.155254		-0.0477017	7
SUB_048	4.04858	5		-0.448698		-0.0408593	5
SUB_049	4.71873	4		0.500226		-0.095295	4
SUB_050	3.52663	0.5		0.153776		-0.14668	0.5
SUB_051	2.74502	4		-0.0546512		-0.272321	4
SUB_052	3.86531	6		-0.144826		-0.046255	6
SUB_053	4.43359	2.5		0.246683		0.010772	2.5
SUB_054	2.48722	3.5		0.304235		-0.179472	3.5
SUB_055	3.40546	2		0.0749503		-0.07329	2
SUB_056	5.95359	6.5		0.352305		0.0932447	6.5
SUB_057	4.26326	6.5		-0.0470112		0.074506	6.5
SUB_058	4.78668	6		0.2217		0.0633507	6
SUB_059	2.80547	1.5		0.173406		-0.190184	1.5
SUB_060	3.45904	5.5		-0.297124		-0.0582687	5.5
				0.0824509
				-0.303091
				-0.149148
				0.067617
				-0.532069
				-0.521445
				0.157819
				0.0796347
				0.201373
				-0.330138
				-0.487177
				-0.477027
				-0.156286
				-0.144603
				0.207229
				0.40336
				-0.416158
				0.00939667
				0.103503
				0.294894
				-0.250141
				0.301586
				-0.104033
				0.347677
				0.246795
				0.13094
				-0.00755637
				-0.116468
				-0.244648
				0.197274
				-0.64349
				0.298268
				0.328716
				0.24027
				-0.323613
				-0.0532571
				0.203213
				0.307497
				0.0001673
				0.199812
				-0.136461
				-0.172012
				0.182552
				-0.291631
				-0.398062
				-0.315053
				-0.452657
				0.147307
				-0.360168
				0.219358
				0.282402
				-0.258896
				0.277327
				-0.377819
				-0.11552
				-0.116301
				0.219274
				0.0191001
				-0.279614
				0.0348262
				-0.306326
				-0.191279
				0.245903
				0.322442
				-0.330584
				0.233299
				-0.52323
				-0.448531
				0.209627
				-0.0416297
				-0.307023
				-0.209822
				0.188184
				0.254797
				-0.173295
				0.242389
				0.0098428
				-0.583876
				-0.301
				0.159715
				-0.498665
				0.235753
				0.320797
				0.00462863
				0.41415
				-0.116441
				0.392987
				0.235781
				-0.63797
				-0.241971
				0.180795
				0.159911
				-0.0145551
				-0.450399
				-0.177672
				-0.310954
				0.0504966
				-0.66312
				-0.0537869
				-0.284131
				-0.360615
				0.211634
				0.115604
				-0.494622
				0.171733
				0.166631
				-0.252567
				0.0445854
				-0.125307
				-0.450371
				0.176083
				0.167718
				-0.0557945
				-0.28664
				0.268377
				-0.0526715
				0.05256
				0.0909274
				0.302004
				0.412003
				-0.481879
				0.383172
				0.215147
				-0.109135
				-0.317061
				0.332201
				0.28045
				0.132529
				-0.125001
				0.146778
				-0.304848
				-0.32247
				-0.472873
				0.430351
				-0.351776
				-0.114489
				-0.158349
				-0.486089
				-0.455724
				0.00454498
				-0.166881
				-0.0327907
				0.175135
				0.192367
				0.283657
				-0.0422153
				0.122073
				-0.140225
				-0.368478
				-0.0246488
				0.264668
				0.00978703
				-0.0367781
				-0.379213
				-0.256164
				-0.130717
				0.0980376
				-0.0986232
				-0.373971
				0.0339618
				0.0273256
				0.140615
				-0.239071
				-0.252762
				0.136628
				-0.554431
				-0.339033
				-0.451068
				-0.0447248
				-0.337388
				-0.133923
				0.0896448
				0.147001
				0.0437768
				0.172681
				-0.00142205
				-0.121125
				-0.458708
				0.0277718
				-0.0790212
				-0.166547
				-0.0729984
				0.251591
				-0.437098
				-0.062821
				-0.349015
				0.00465651
				-0.120316
				0.125168
				-0.282792
				0.219274
				-0.542414
				-0.343411
				-0.065693
				0.10275
				0.162643
				0.0246209
				0.151713
				-0.555017
				-0.0669199
				0.114963
				-0.259119
				-0.41086
				-0.132195
				-0.270775
				0.157708
				0.029389
				-0.0230037
				-0.157931
				-0.129378
				0.112788
				0.113122
				0.367864
				-0.0260151
				0.12606
				-0.0838729
				0.0347426
				0.144826
				0.0262103
				0.455055
				-0.476944
				-0.432581
				-0.244007
				0.0988462
				-0.166798
				0.206504
				0.377094
				0.210184
				0.314217
				-0.224126
				-0.509316
				-0.0705726
				-0.320602
				0.293946
				-0.386964
				0.328716
				-0.00323446
				0.196633
				0.331978
				0.242668
				-0.395385
				-0.251228
				0.236004
				0.122659
				-0.0728311
				-0.13621
				-0.288174
				-0.0903418
				0.183026
				-0.347175
				-0.347314
				-0.0486006
				-0.348876
				0.15531
				-0.37121
				0.241581
				0.110139
				0.0183193
				0.185563
				0.211411
				-0.4874
				-0.43286
				-0.265114
				-0.62124
				-0.322749
				-0.172124
				0.0209961
				-0.372827
				-0.0543166
				0.178146
				0.0989578
				0.0959185
				0.368227
				-0.327545
				0.206504
				-0.364713
				-0.231487
				0.220529
				-0.515032
				-0.563214
				0.0773761
				-0.162532
				0.307079
				0.18244
				0.149984
				-0.242668
				0.0882227
				0.0210798
				0.240187
				-0.127956
				-0.174968
				-0.152215
				-0.00738907
				-0.184866
				0.205723
				-0.387382
				-0.00605067
				0.297905
				0.170618
				0.0317591
				-0.257168
				0.0832316
				0.0293611
				-0.356934
				-0.443484
				0.15676
				0.484082
				-0.039176
				-0.22499
				-0.0602558
				-0.340176
				-0.068565
				0.0683698
				-0.00655257
				0.165069
				0.040849
				-0.159186
				0.198417
				-0.555965
				0.364518
				0.115493
				0.142511
				0.373525
				0.390645
				0.35699
				0.226998
				-0.371238
				-0.264027
				-0.419978
				-0.166547
				-0.138915
				0.0853229
				-0.122659
				0.216514
				-0.0988462
				-0.459433
				-0.183807
				-0.355846
				0.296427
				-0.226775
				0.164707
				-0.0966714
				-0.363124
				-0.14912
				-0.426057
				0.203771
				-0.542776
				-0.31062
				-0.133561
				0.167439
				0.0796068
				-0.0864661
				0.195601
				-0.2304
				-0.147363
				0.0170088
				0.195183
				0.146582
				0.151992
				-0.00499111
				-0.184978
				0.0273535
				-0.158126
				0.134537
				-0.39427
				-0.360559
				-0.00329023
				-0.448391
				-0.361367
				0.0897005
				0.112453
				0.11513
				-0.0736398
				-0.257697
				0.214478
				0.245512
				-0.361646
				-0.118894
				0.406009
				-0.517012
				-0.402969
				0.153302
				-0.404308
				0.167718
				-0.19008
				0.114266
				0.40941
				0.0864103
				0.1557
				0.239629
				-0.146443
				-0.400265
				-0.513666
				0.103586
				-0.024844
				-0.0369454
				-0.498274
				-0.267429
				0.234694
				-0.0822836
				-0.103782
				0.0761214
				-0.312432
				-0.316615
				-0.0913178
				-0.0252344
				0.505301
				0.351692
				-0.179903
				0.202098
				0.0758425
				0.00485169
				-0.107853
				-0.241218
				0.197692
				-0.0405423
				0.215315
				0.420117
				0.0837614
				-0.427256
				-0.325928
				0.14371
				-0.289233
				-0.0881948
				-0.297292
				0.09985
				-0.0475968
				-0.297598
				0.11605
				-0.662618
				-0.315667
				-0.0486563
				-0.263358
				-0.435342
				-0.58764
				0.147949
				0.241218
				-0.433306
				-0.0240912
				0.129434
				-0.346115
				-0.0716879
				-0.105315
				-0.0633787
				0.186009
				0.0758425
				-0.0980376
				0.0159214
				-0.338977
				0.0753685
				0.22736
				0.24713
				-0.270942
				-0.261657
				-0.139639
				-0.374361
				-0.469192
				0.110808
				-0.338085
				-0.155477
				0.323976
				0.00847652
				-0.41178
				0.212638
				-0.00789097
				0.344303
				0.00231431
				0.0497159
				0.321299
				-0.171677
				-0.0245094
				0.102276
				0.0101774
				0.150235
				0.472315
				-0.221282
				-0.220585
				0.221784
				0.229117
				-0.0672545
				0.0416855
				0.0442787
				-0.298853
				0.383423
				-0.392848
				-0.30878
				0.287254
				0.18244
				-0.120121
				0.243811
				-0.333289
				-0.194597
				-0.415294
				0.369426
				0.22973
				-0.386016
				-0.365745
				-0.136349
				-0.338001
				0.247102
				0.429458
				0.234722
				-0.34394
				0.371656
				-0.262549
				-0.338559
				-0.174159
				-0.139807
				-0.480345
				-0.115744
				-0.161082
				0.137716
				0.0272977
				0.430964
				-0.421038
				-0.0925167
				0.220947
				-0.487372
				-0.596786
				-0.202684
				0.395998
				-0.34355
				-0.39045
				0.0685092
				0.0128542
				-0.0983722
				0.505859
				0.360001
				0.267484
				-0.326959
				-0.103559
				-0.518239
				0.539374
				-0.0426335
				-0.505245
				-0.358105
				0.0266285
				0.283266
				-0.324394
				0.208344
				0.013858
				0.374417
				-0.240103
				-0.103335
				-0.306883
				-0.565138
				-0.426782
				-0.356683
				0.280032
				0.169168
				0.253571
				0.0978982
				0.25937
				-0.454442
				-0.232602
				-0.467101
				0.0531734
				-0.427981
				0.140337
				-0.0610365
				0.125391
				0.226468
				-0.214841
				0.0739186
				-0.276323
				-0.276519
				-0.481851
				0.223568
				0.238123
				0.189467
				-0.223791
				0.164093
				0.465149
				0.133143
				0.301669
				-0.0933254
				-0.0574117
				-0.491192
				0.298658
				0.242947
				-0.0301976
				-0.0963925
				-0.298295
				0.171817
				0.0524763
				0.227332
				0.116301
				-0.636715
				-0.105901
				-0.33103
				0.21933
				0.296567
				-0.240577
				0.101774
				0.24989
				-0.131749
				0.117807
				0.0601721
				-0.0898957
				0.0667526
				0.34698
				-0.0578021
				-0.0396221
				0.140114
				-0.359443
				0.471395
				-0.00638527
				-0.358412
				-0.0443344
				0.251675
				-0.109804
				-0.324729
				0.12751
				-0.231041
				-0.329692
				-0.541438
				-0.668446
				0.341989
				-0.268683
				-0.341598
				0.20773
				0.0451988
				-0.215594
				0.0557108
				0.226831
				0.242055
				-0.128152
				-0.462389
				0.0799135
				-0.431159
				0.00825345
				-0.174215
				-0.167969
				0.168415
				0.296818
				-0.32972
				-0.215203
				-0.325314
				0.0440277
				0.487483
				0.078826
				0.21116
				-0.328855
				0.251953
				-0.221839
				-0.194542
				-0.0991251
				0.262688
				-0.319041
				-0.0860478
				0.162281
				-0.317256
				-0.38044
				0.159409
				-0.394911
				-0.561988
				0.035607
				-0.633703
				0.143209
				-0.0958906
				-0.0535638
				-0.297459
				0.333177
				0.239908
				0.050887
				-0.0202154
				-0.133756
				0.219971
				0.406399
				0.219469
				0.182886
				-0.370736
				-0.218493
				-0.409829
				0.149873
				0.408128
				0.232463
				-0.095082
				0.139639
				-0.257614
				-0.419839
				0.0809452
				0.488041
				0.301056
				-0.399595
				0.15149
				0.475828
				0.0449479
				0.239713
				0.396584
				0.118225
				-0.327182
				-0.0168415
				-0.530368
				0.0338503
				0.124889
				0.182329
				-0.108159
				0.398313
				-0.0141368
				0.069764
				-0.169837
				-0.500366
				0.354982
				0.119201
				-0.117667
				0.0660834
				0.0340734
				-0.195545
				0.09366
				-0.180377
				0.273898
				0.144854
				-0.070712
				0.31154
				0.1586
				0.224433
				0.569098
				0.0765675
				-0.221588
				0.379547
				-0.0725523
				-0.389251
				-0.117082
				0.155589
				0.359862
				0.231933
				-0.080025
				0.39268
				0.166798
				0.242836
				0.448503
				0.17784
				-0.176083
				-0.131693
				0.216068
				-0.302311
				-0.274344
				0.0780732
				-0.168666
				0.224907
				-0.247715
				-0.0890313
				0.0671151
				-0.418612
				0.443762
				0.257307
				-0.188881
				-0.0609529
				-0.611676
				0.416186
				0.134983
				0.402244
				0.158879
				-0.291408
				0.114489
				0.237315
				-0.0364156
				-0.133533
				0.0634066
				0.0960022
				-0.430629
				-0.274818
				0.161528
				0.015057
				-0.14148
				-0.4903
				0.438883
				-0.0585828
				0.0660834
				-0.225102
				0.147698
				-0.254686
				0.0711024
				0.124722
				0.15952
				-0.152661
				-0.0518908
				-0.454274
				0.440054
				0.217964
				-0.0397616
				0.295619
				-0.428148
				-0.156314
				-0.199421
				-0.454107
				-0.458596
				-0.00811404
				-0.430044
				0.0657209
				0.00317869
				-0.0655815
				-0.0917081
				0.186567
				-0.215371
				-0.254296
				0.247408
				0.0374751
				-0.0241469
				0.0111812
				0.190973
				-0.636548
				0.0499111
				-0.0926283
				0.330584
				-0.236088
				0.480568
				-0.160663
				0.281064
				-0.273256
				-0.0421038
				-0.00440556
				-0.034408
				0.0756752
				-0.239545
				-0.0350493
				0.378488
				0.170841
				-0.193287
				0.297933
				-0.238848
				-0.528054
				-0.15899
				0.276491
				0.0136349
				-0.498051
				0.417385
				-0.257028
				-0.100213
				-0.111533
				0.347509
				0.206448
				0.107769
				0.0720225
				0.332174
				0.108605
				-0.552089
				-0.139695
				0.437294
				0.396138
				0.0376146
				0.388331
				0.437015
				0.0396221
				0.155394
				0.492837
				-0.12475
				-0.0208846
				0.208093
				-0.0654421
				-0.228141
				-0.20918
				-0.599825
				-0.288731
				0.137214
				-0.503461
				-0.0556272
				0.17625
				-0.191335
				-0.187599
				0.121404
				-0.245568
				-0.437517
				0.289819
				0.426921
				-0.0709908
				-0.301307
				0.383786
				-0.19259
				0.00264891
				0.0518071
				0.0771531
				-0.0728311
				-0.292607
				-0.173016
				0.227862
				0.0588616
				0.0361925
				-0.221505
				-0.54272
				0.17954
				0.213112
				0.319264
				-0.406232
				0.104005
				0.208372
				-0.482269
				-0.0994039
				-0.0397058
				-0.16044
				-0.592213
				0.138385
				-0.322972
				0.0770136
				-0.14753
				-0.130215
				0.0134676
				0.249081
				0.230678
				-0.296873
				-0.0296678
				0.245484
				0.476637
				-0.252232
				-0.350409
				-0.410916
				0.398815
				-0.396026
				0.157875
				-0.235502
				0.255969
				-0.210463
				-0.296483
				-0.240465
				-0.0443623
				0.248803
				0.337806
				-0.46066
				0.0520581
				0.250364
				-0.267652
				-0.605486
				0.203715
				-0.0128821
				-0.352222
				0.391453
				0.390338
				0.0868843
				-0.0105678
				-0.0526715
				-0.283573
				-0.277383
				-0.285748
				0.135959
				-0.0158377
				-0.0875814
				-0.0194904
				-0.315499
				0.203213

## Sheet: Figure 2d
	Predictive Power					Network Strength x Ratings
ID	Predicted	Observed		Null distribution (rs)		Conn	Rating
SUB_001	1.73814	0		0.0111304		-0.19915	0
SUB_002	2.5151	0		-0.292786		-0.0845502	0
SUB_003	3.56102	3.66667		0.0793601		0.0713162	3.66667
SUB_004	2.54376	2		0.213927		-0.0754313	2
SUB_005	1.455	0.666667		0.0818366		-0.235417	0.666667
SUB_006	2.95197	1		-0.00843131		-0.020947	1
SUB_007	3.05345	4		-0.0254052		0.001226	4
SUB_008	2.84868	5.66667		-0.483367		-0.0235448	5.66667
SUB_009	2.1445	0.333333		0.351444		-0.137394	0.333333
SUB_010	4.08545	3.16667		-0.220717		0.137624	3.16667
SUB_011	3.47937	5		0.281461		0.0664753	5
SUB_012	2.55152	1.83333		0.203409		-0.0747497	1.83333
SUB_013	2.24818	7.16667		0.22375		-0.102552	7.16667
SUB_014	2.20371	1.83333		0.0653914		-0.123714	1.83333
SUB_015	2.55523	1.16667		0.112139		-0.0758745	1.16667
SUB_016	3.02305	2		-0.49959		-0.00861567	2
SUB_017	2.78567	5.16667		-0.00815305		-0.0338312	5.16667
SUB_018	2.09302	3.66667		-0.0962784		-0.132902	3.66667
SUB_019	1.8861	0		-0.349774		-0.17707	0
SUB_020	3.28185	3.16667		-0.240835		0.0306132	3.16667
SUB_021	1.0961	1.33333		-0.407847		-0.277715	1.33333
SUB_022	3.2575	0		-0.414553		0.0170667	0
SUB_023	2.19493	-1		0.198539		-0.134903	-1
SUB_024	3.62204	4.66667		-0.366804		0.085368	4.66667
SUB_025	1.71891	0		-0.313517		-0.20202	0
SUB_026	3.81522	1.83333		0.00781914		0.0948993	1.83333
SUB_027	1.72621	0.833333		0.30951		-0.195685	0.833333
SUB_028	3.18251	2		-0.153266		0.013175	2
SUB_029	3.84605	5		0.0239026		0.119997	5
SUB_030	2.35095	1		0.0652801		-0.105371	1
SUB_031	1.8343	4.16667		0.0185322		-0.164769	4.16667
SUB_032	3.17289	0		-0.268355		0.00605783	0
SUB_033	2.02442	4.5		0.124049		-0.139151	4.5
SUB_034	2.25384	3.16667		0.203882		-0.112689	3.16667
SUB_035	2.14747	1.5		0.290421		-0.132756	1.5
SUB_036	3.42978	6.16667		-0.50702		0.0651155	6.16667
SUB_037	2.83535	0.666667		0.260397		-0.0378098	0.666667
SUB_038	2.52446	2.66667		0.0337531		-0.0764973	2.66667
SUB_039	2.25224	0.833333		0.243339		-0.120034	0.833333
SUB_040	1.69688	0.5		-0.0779688		-0.201984	0.5
SUB_041	2.89206	4		-0.513503		-0.0216673	4
SUB_042	4.33911	4.66667		0.0801114		0.185547	4.66667
SUB_043	3.25178	2		0.125691		0.0225407	2
SUB_044	3.44769	1.5		-0.306032		0.046705	1.5
SUB_045	2.95706	5.33333		0.176807		-0.0087795	5.33333
SUB_046	-0.562952	3.16667		-0.207499		-0.422361	3.16667
SUB_047	1.4946	5.83333		0.106463		-0.198023	5.83333
SUB_048	3.22745	5		0.143165		0.0295615	5
SUB_049	4.01191	2.83333		-0.271026		0.1258	2.83333
SUB_050	3.00727	1		0.39847		-0.0133993	1
SUB_051	1.39923	0.166667		-0.410324		-0.247853	0.166667
SUB_052	3.48797	4.5		0.145503		0.0652008	4.5
SUB_053	2.85643	4		0.350247		-0.0267087	4
SUB_054	2.59774	4.16667		-0.136292		-0.0626652	4.16667
SUB_055	1.58192	0		0.282546		-0.222421	0
SUB_056	3.95728	4.5		-0.405065		0.131659	4.5
SUB_057	2.91547	5.5		-0.148035		-0.0143428	5.5
SUB_058	3.44484	5.33333		-0.386616		0.0630707	5.33333
SUB_059	3.2015	1.83333		-0.563813		0.0152347	1.83333
SUB_060	3.18561	4.5		-0.4155		0.0217022	4.5
				-0.264821
				-0.329183
				0.0136626
				0.359207
				0.337753
				-0.0619409
				0.138824
				-0.147757
				-0.188578
				0.342929
				-0.432863
				-0.100675
				-0.378964
				-0.174108
				-0.204884
				0.197398
				-0.0102957
				-0.158386
				0.2688
				-0.365329
				-0.295068
				-0.220216
				-0.356202
				-0.207277
				-0.21863
				-0.267159
				-0.0844523
				0.252132
				0.47527
				0.247124
				0.140104
				-0.309148
				0.116063
				-0.334498
				0.129642
				0.13952
				-0.385058
				-0.377266
				-0.141134
				-0.0618296
				-0.283993
				0.0323896
				-0.121016
				-0.407402
				-0.174303
				0.0384557
				-0.238665
				0.228953
				-0.0515618
				-0.286414
				0.236717
				0.341482
				-0.0746575
				0.232459
				-0.330296
				-0.47015
				-0.475047
				0.0838401
				-0.269941
				0.118261
				-0.125941
				0.178338
				-0.464279
				-0.147562
				-0.0285496
				0.443882
				-0.352557
				0.154435
				-0.240418
				-0.059047
				0.0186713
				0.0803618
				0.177085
				0.162838
				0.323173
				0.24384
				0.437955
				-0.576585
				0.132925
				0.252605
				0.101816
				0.0409322
				-0.172383
				0.111805
				-0.00114087
				-0.0389287
				-0.44839
				-0.265684
				0.111972
				-0.249934
				-0.0818644
				0.295708
				-0.470122
				0.149705
				0.15399
				-0.241642
				-0.0964453
				0.146477
				-0.0721531
				-0.343903
				0.103597
				-0.165204
				0.208028
				-0.422985
				0.100035
				-0.235047
				-0.0173635
				-0.0585183
				0.27968
				0.334386
				-0.00339479
				-0.293204
				0.28135
				-0.0219826
				-0.0285218
				-0.503263
				-0.237885
				0.0653635
				0.0244035
				0.269941
				0.0168626
				-0.103652
				-0.391653
				-0.209837
				0.184515
				-0.344237
				0.00770783
				-0.252077
				-0.248654
				-0.348522
				0.2816
				0.0147478
				-0.276953
				0.240585
				0.0638609
				0.341315
				-0.424098
				-0.497809
				0.423486
				-0.0614957
				0.0685079
				0.050894
				0.232571
				0.347326
				0.199931
				0.0215374
				-0.368362
				0.324174
				0.201322
				-0.230428
				-0.144334
				0.217489
				0.109106
				-0.326373
				0.152459
				0.534595
				0.111583
				-0.599041
				-0.040014
				-0.0853984
				-0.109245
				-0.0980871
				0.367277
				0.0629148
				0.0732662
				0.0280487
				-0.453844
				0.385253
				-0.133371
				0.084174
				0.130532
				-0.283687
				-0.168348
				0.276675
				-0.291924
				0.418393
				-0.574915
				0.512446
				-0.288446
				0.0506992
				-0.00130783
				-0.202852
				0.128557
				-0.324146
				-0.0803618
				-0.359653
				0.430999
				0.517343
				0.31015
				-0.145503
				0.399527
				0.0143861
				-0.176251
				0.0815027
				-0.324397
				0.254164
				-0.044494
				0.192918
				-0.0855375
				0.046887
				-0.614484
				0.214985
				0.291868
				-0.0485009
				0.177837
				-0.187854
				0.101899
				0.0788036
				0.238025
				-0.310706
				-0.49038
				-0.150929
				0.228814
				-0.266546
				0.24896
				-0.0968071
				-0.318553
				0.323646
				-0.0134678
				-0.112529
				-0.41024
				-0.0516731
				-0.178282
				-0.422428
				0.254331
				-0.243785
				0.164452
				-0.23744
				-0.691284
				0.29543
				-0.605635
				0.531618
				0.359263
				-0.17063
				0.247819
				-0.237663
				-0.0875688
				-0.0426853
				0.197788
				-0.0307479
				0.319639
				0.144084
				-0.238915
				-0.0241809
				-0.404981
				-0.12352
				-0.40359
				-0.363381
				0.103012
				0.341371
				-0.217433
				-0.286526
				0.298519
				0.232932
				0.0859549
				0.026407
				-0.455235
				-0.504961
				-0.658895
				-0.359458
				-0.431305
				0.229287
				-0.378546
				0.00214261
				-0.081141
				-0.170268
				-0.083701
				0.170797
				0.239805
				-0.316522
				0.082254
				-0.040654
				0.0785253
				0.347159
				-0.516091
				-0.0907966
				-0.2336
				0.173663
				-0.271221
				-0.23079
				0.0666714
				-0.248209
				-0.338115
				-0.648515
				0.137684
				0.290393
				0.0829218
				0.279012
				0.0406261
				-0.126136
				0.343986
				-0.278929
				0.219743
				-0.171798
				-0.243117
				-0.428745
				-0.116898
				0.0845357
				-0.376571
				-0.00868175
				0.118233
				-0.0301357
				-0.380494
				0.138964
				0.113864
				0.251492
				-0.157301
				-0.244091
				-0.128557
				0.0445774
				-0.501454
				0.146783
				-0.351054
				-0.155882
				-0.322171
				0.134428
				0.172411
				0.281489
				-0.450978
				0.272362
				0.0541774
				0.0181705
				0.174692
				-0.14951
				-0.260564
				-0.187771
				0.0207583
				0.0795827
				-0.357788
				0.0737392
				-0.731048
				-0.180536
				-0.213065
				-0.00898784
				0.284327
				0.341983
				0.340675
				-0.0661427
				-0.473211
				-0.588049
				-0.258282
				-0.0056487
				-0.12519
				-0.0278261
				0.312293
				0.493914
				-0.392654
				0.218602
				-0.0226783
				0.110386
				-0.0182539
				-0.355367
				0.00498087
				-0.120765
				0.0939131
				-0.057127
				0.446915
				-0.19623
				-0.360793
				-0.030247
				0.129336
				0.258922
				0.390957
				0.0766331
				-0.39079
				-0.345378
				0.194059
				-0.304473
				-0.00339479
				0.100202
				0.484397
				-0.118289
				-0.323785
				-0.0117983
				0.0820314
				0.316021
				-0.172745
				-0.151458
				-0.365719
				-0.15104
				-0.328682
				-0.00879305
				0.205357
				-0.434755
				0.360098
				0.321559
				-0.346073
				0.150595
				0.170018
				0.404035
				0.0967236
				-0.244063
				-0.625002
				0.445802
				-0.252132
				-0.372397
				-0.29543
				-0.467117
				-0.43584
				0.136626
				0.333579
				0.0859827
				-0.425851
				0.137461
				-0.017447
				-0.209892
				0.108856
				-0.445663
				0.277955
				0.0363966
				0.233851
				0.0871514
				-0.113531
				-0.187965
				0.228647
				-0.53262
				0.0452731
				0.31975
				0.0688418
				-0.278066
				-0.0357844
				0.212564
				-0.202908
				0.155214
				0.286025
				-0.36352
				0.187242
				-0.170518
				-0.430581
				-0.00968349
				-0.337253
				-0.298908
				0.0193948
				0.10535
				-0.0235965
				0.382386
				-0.0694262
				-0.409684
				0.406317
				0.261955
				-0.0378157
				-0.481726
				-0.0412383
				0.314185
				0.316383
				-0.474658
				-0.076967
				-0.436564
				0.270052
				-0.2048
				0.0795827
				0.0427966
				-0.395715
				0.115534
				-0.0443827
				-0.441684
				-0.355506
				-0.212536
				-0.526275
				-0.204411
				-0.281739
				-0.359959
				-0.290059
				0.256919
				-0.183374
				0.22656
				-0.141273
				-0.504487
				-0.531312
				0.267993
				-0.508494
				-0.0890157
				0.092494
				0.351416
				-0.429385
				-0.109051
				0.181927
				0.410992
				0.0992279
				-0.286108
				-0.0648905
				0.086901
				-0.0489461
				0.166651
				-0.227812
				-0.146421
				-0.0527027
				-0.163089
				-0.35086
				-0.0775236
				0.0403757
				0.251159
				-0.618018
				-0.0503374
				-0.0389287
				-0.265712
				0.0520627
				-0.150289
				0.212703
				-0.161419
				-0.15463
				-0.307395
				-0.0266296
				0.0402922
				-0.357983
				0.415611
				-0.46862
				0.372898
				-0.44736
				0.271166
				-0.284355
				-0.401141
				-0.429496
				0.153545
				-0.206915
				0.449948
				0.251826
				-0.18112
				-0.508689
				0.0627479
				-0.352668
				-0.130783
				-0.26343
				0.137934
				-0.240028
				0.23616
				0.0389009
				-0.162282
				0.259812
				-0.335221
				0.0731549
				-0.444689
				0.0802505
				0.354477
				-0.0341148
				0.0619688
				-0.531507
				0.00431305
				-0.218463
				-0.138574
				-0.0757983
				0.186964
				0.191249
				-0.702109
				-0.446581
				-0.270359
				-0.170407
				0.21376
				0.118511
				-0.390317
				-0.1152
				0.305753
				-0.156132
				0.216042
				-0.279096
				0.27431
				0.137266
				0.239527
				0.169238
				-0.276759
				0.214957
				0.221468
				-0.326957
				-0.408098
				0.0527861
				-0.210393
				-0.122351
				-0.0550679
				-0.522463
				-0.533594
				0.0967236
				-0.0401531
				0.0307479
				0.087541
				0.308286
				-0.348522
				0.0595757
				-0.659785
				-0.165343
				-0.208918
				-0.188299
				-0.447166
				0.184125
				-0.30055
				-0.142859
				0.225586
				0.0878471
				-0.158831
				-0.417559
				0.0890714
				0.160612
				0.391708
				0.120904
				-0.304279
				0.254525
				-0.255694
				0.0497809
				-0.114644
				-0.373538
				-0.153823
				-0.34112
				0.209503
				-0.4187
				0.0236522
				-0.00704001
				-0.129391
				0.154685
				0.172327
				-0.234769
				0.354922
				-0.265934
				0.186992
				-0.145503
				-0.113503
				0.0172522
				0.271666
				-0.526303
				0.130171
				0.105795
				0.144696
				-0.0635827
				-0.231012
				0.0145531
				-0.0602714
				-0.343096
				0.0141913
				0.120153
				-0.0234852
				0.329517
				-0.432362
				-0.153739
				0.0251826
				0.100035
				-0.357593
				-0.0018087
				0.360487
				-0.00642783
				0.116202
				0.315075
				0.00603827
				0.454623
				-0.0622192
				-0.00801392
				0.484035
				-0.280599
				0.202852
				-0.504905
				-0.411159
				-0.175722
				-0.589385
				-0.432557
				-0.394853
				-0.528251
				-0.559806
				0.20391
				0.171381
				0.12519
				0.0980592
				0.0243757
				0.184459
				0.0569044
				-0.124271
				0.0469427
				0.0203965
				-0.388592
				-0.199708
				-0.404313
				0.261983
				0.0636105
				-0.182372
				0.190303
				0.1376
				-0.0175583
				-0.126191
				-0.334999
				-0.00678957
				-0.0522296
				0.294595
				0.293092
				-0.270219
				0.377294
				0.0764105
				-0.196425
				-0.0333635
				0.333413
				-0.194004
				0.0829775
				0.23015
				-0.0493914
				-0.291673
				0.102094
				-0.177419
				-0.0988105
				-0.419423
				-0.243645
				0.2688
				0.233322
				0.275033
				-0.233266
				-0.00904349
				-0.331659
				-0.360153
				-0.383026
				-0.0751305
				-0.0209809
				-0.00626088
				0.178616
				-0.409684
				-0.0537044
				0.130532
				-0.259479
				-0.64295
				0.111138
				-0.115311
				-0.16423
				-0.556884
				0.0352279
				0.117732
				-0.327263
				-0.0382331
				-0.473294
				-0.158164
				-0.193002
				-0.0996175
				-0.27751
				-0.00183652
				-0.330379
				0.339451
				-0.304112
				0.0772453
				0.0329183
				-0.62439
				-0.0101565
				0.410129
				-0.55783
				0.128501
				-0.078887
				0.000556522
				0.594449
				0.139214
				-0.424376
				-0.0544835
				0.0774957
				0.0414887
				-0.0554853
				-0.334275
				0.0362853
				0.206971
				0.236939
				-0.211896
				-0.122546
				0.42958
				-0.388453
				-0.39591
				0.321614
				0.359597
				0.210282
				0.0958053
				-0.137294
				0.295986
				-0.0524244
				-0.426964
				0.0281879
				-0.43943
				-0.549983
				-0.258365
				-0.363409
				0.446442
				0.32871
				0.171075
				0.282435
				0.418032
				-0.274755
				-0.11879
				-0.373065
				-0.0696488
				0.109997
				-0.100953
				-0.466477
				-0.469955
				-0.03264
				-0.0599375
				0.281489
				0.411409
				0.267576
				0.390206
				-0.025127
				-0.242505
				-0.272112
				0.0651131
				0.291089
				0.47591
				0.228759
				-0.0502818
				-0.0747688
				-0.274477
				0.108466
				-0.355896
				-0.423736
				-0.182539
				-0.222331
				0.115005
				-0.204244
				0.0215096
				-0.33447
				0.232654
				0.18112
				-0.384195
				0.0976697
				-0.165983
				-0.235965
				-0.551736
				0.0265739
				-0.330713
				-0.443214
				0.00108522
				-0.490547
				0.205245
				0.225085
				-0.373232
				-0.200265
				-0.157635
				0.174219
				0.0973079
				-0.17984
				0.113085
				-0.319166
				0.336418
				-0.338338
				-0.537517
				-0.118706
				-0.0449948
				-0.231152
				0.143471
				-0.164202
				0.170045
				-0.301858
				-0.187465
				0.234908
				-0.0218435
				-0.527583
				-0.247235
				-0.101871
				0.531117
				-0.176306
				0.363799
				-0.103541
				0.312543
				-0.263152
				0.247903
				-0.176835
				0.379966
				-0.0711236
				-0.265378
				-0.722728
				-0.502345
				0.0989497
				0.154964
				0.331966
				-0.145447
				0.0222609
				-0.236494
				-0.0835897
				-0.181315
				-0.143972
				0.0702609
				-0.043854
				0.170797
				-0.149259
				0.0946088
				0.00155826
				0.32384
				-0.513002
				-0.224112
				-0.439875
				0.315326
				-0.112501
				-0.2144
				0.241698
				0.190609
				-0.281239
				-0.264738
				0.286609
				-0.443381
				-0.15744
				-0.543806
				-0.482783
				0.0280766
				0.263625
				0.0395966
				0.126553
				0.137684
				0.216181
				0.245287
				-0.235437
				-0.262595
				0.194532
				-0.325259
				0.0778853
				0.0687862
				-0.442547
				-0.0555409
				0.100091
				-0.0627201
				0.322143
				0.0943027
				-0.0985879
				-0.603242
				-0.194727
				0.183597
				-0.0523966
				-0.0178087
				-0.0627757
				-0.259479
				0.402032
				-0.0342261
				0.379465
				-0.146477
				-0.102428
				0.226365
				-0.613315
				-0.108188
				0.00737392
				-0.152682
				-0.392682
				0.00434087
				0.0455235
				-0.414943
				0.077301
				-0.0416
				-0.496641
				-0.203771
				0.0242644
				0.182929
				-0.217656
				0.299743
				-0.475604
				-0.126692
				0.268522
				0.0682296

## Sheet: Figure 2f
	Predictive Power					Network Strength x Ratings
ID	Predicted	Observed		Null distribution (rs)		Conn	Rating
SUB_001	2.38731	5.5		0.13515		0.161267	5.5
SUB_002	2.89054	6.5		-0.112732		0.090809	6.5
SUB_003	2.71257	3.5		-0.0644104		0.159528	3.5
SUB_004	3.78949	1.5		-0.0514725		0.162144	1.5
SUB_005	1.60609	0		0.151378		0.539839	0
SUB_006	2.92089	1.5		0.473821		0.301445	1.5
SUB_007	4.48506	4		-0.327712		-0.0125005	4
SUB_008	4.21312	6.5		0.263887		-0.010084	6.5
SUB_009	4.31318	0		-0.43919		0.162075	0
SUB_010	5.8616	5.5		0.420954		-0.328041	5.5
SUB_011	4.76261	6.5		-0.312042		0.0359485	6.5
SUB_012	2.98194	2.5		0.173713		0.22873	2.5
SUB_013	3.82476	8		-0.15096		0.114623	8
SUB_014	3.34457	1.5		-0.461301		0.299266	1.5
SUB_015	2.87718	4		0.0327071		0.276348	4
SUB_016	4.28807	6		0.0456449		-0.016108	6
SUB_017	3.90591	3		-0.445854		0.142037	3
SUB_018	2.09431	6		0.295925		0.364662	6
SUB_019	4.65811	2		0.125809		-0.077243	2
SUB_020	4.27017	6.5		0.30521		-0.047113	6.5
SUB_021	5.3797	2.5		0.183444		-0.135853	2.5
SUB_022	2.61287	0		0.0126311		0.454182	0
SUB_023	2.53253	-0.5		0.223429		0.356131	-0.5
SUB_024	5.39793	3.5		-0.292217		0.0658115	3.5
SUB_025	2.70203	1.5		-0.413119		0.142827	1.5
SUB_026	2.57235	4.5		-0.0574675		0.272713	4.5
SUB_027	3.34986	1		-0.256694		0.0390295	1
SUB_028	5.10658	5.5		-0.0211076		0.000989	5.5
SUB_029	3.4893	6.5		0.0429124		-0.0346715	6.5
SUB_030	3.65066	1		0.240159		0.0391165	1
SUB_031	2.88974	2.5		-0.0365829		0.090891	2.5
SUB_032	3.42262	0		-0.212164		0.200494	0
SUB_033	5.98869	5		0.0653027		-0.324727	5
SUB_034	4.14884	5.5		-0.127427		0.0233785	5.5
SUB_035	1.37476	2		-0.360893		0.366725	2
SUB_036	5.36879	6.5		0.295479		-0.246943	6.5
SUB_037	2.54288	0		-0.485615		0.271101	0
SUB_038	4.39912	3		-0.675194		-0.268468	3
SUB_039	3.17036	2.5		-0.273925		0.103965	2.5
SUB_040	4.2521	1		-0.279669		0.170904	1
SUB_041	4.14399	2.5		0.244564		-0.130243	2.5
SUB_042	4.75444	8		-0.218605		-0.170921	8
SUB_043	3.14699	6		0.145244		0.0820705	6
SUB_044	2.9625	5.5		0.515144		0.102675	5.5
SUB_045	4.67161	5		0.180712		0.047818	5
SUB_046	2.03219	4		0.159939		0.499303	4
SUB_047	4.73161	7		-0.139193		-0.126321	7
SUB_048	5.76589	5		0.208288		-0.25099	5
SUB_049	3.6042	4		-0.085769		0.128567	4
SUB_050	4.17264	0.5		-0.388275		0.0011745	0.5
SUB_051	1.85941	4		-0.296316		0.490964	4
SUB_052	4.77075	6		-0.00970338		0.075733	6
SUB_053	4.92823	2.5		-0.129685		-0.006576	2.5
SUB_054	2.67089	3.5		-0.175553		0.08697	3.5
SUB_055	2.68802	2		-0.339953		0.045977	2
SUB_056	4.986	6.5		0.365494		-0.156178	6.5
SUB_057	3.85972	6.5		-0.387857		0.129723	6.5
SUB_058	3.61851	6		-0.138357		0.089332	6
SUB_059	3.42976	1.5		-0.22987		0.179266	1.5
SUB_060	3.98115	5.5		-0.301558		0.185946	5.5
				0.331504
				-0.259677
				0.180935
				0.207619
				0.204217
				-0.262744
				-0.254491
				0.13805
				0.164316
				0.241609
				0.275459
				0.00108745
				0.257056
				0.0909274
				0.0496601
				-0.427507
				-0.47357
				0.0734167
				0.385821
				-0.271918
				-0.551448
				-0.390171
				0.0455613
				-0.226607
				-0.0259593
				0.173183
				0.444766
				0.18679
				0.187543
				0.0423268
				-0.0239517
				-0.0318148
				-0.0141089
				0.034631
				0.147949
				-0.127455
				-0.480234
				-0.489909
				-0.286863
				-0.0247604
				-0.166184
				-0.320407
				0.0588616
				-0.0107072
				-0.117891
				0.257223
				0.289317
				0.174717
				-0.00501899
				-0.455641
				0.244648
				0.465149
				0.233606
				0.0336272
				-0.259621
				0.188129
				0.33697
				-0.121878
				-0.101941
				-0.348569
				-0.448252
				-0.440193
				-0.278917
				0.0667247
				0.0620124
				0.0878324
				-0.454024
				-0.100742
				-0.258171
				-0.303761
				-0.25714
				0.186316
				0.0574953
				0.410609
				0.082423
				0.341096
				0.0234498
				0.28717
				0.00646892
				0.287644
				-0.0848767
				-0.0127427
				0.0127427
				0.127482
				-0.0452267
				-0.184392
				-0.13515
				-0.25226
				0.136321
				-0.352417
				-0.0512216
				-0.340009
				0.0593356
				0.151629
				0.306632
				0.192088
				-0.455334
				0.376424
				-0.220055
				-0.418528
				0.265282
				-0.394967
				0.0873026
				0.232742
				-0.170004
				-0.442647
				0.195545
				0.220306
				0.21749
				-0.536642
				0.124527
				-0.381471
				0.347565
				0.347844
				-0.0490746
				-0.0571607
				-0.422432
				-0.321494
				-0.144157
				-0.00409884
				0.0438325
				-0.385793
				0.0912899
				-0.223206
				0.410665
				-0.371015
				-0.415405
				0.0296678
				-0.39954
				0.274985
				-0.190415
				-0.33156
				0.2217
				-0.323251
				0.157234
				0.306158
				0.0237844
				-0.534997
				-0.0307831
				-0.0482939
				-0.150124
				0.473207
				0.100993
				-0.196577
				-0.273256
				-0.322777
				-0.296901
				-0.103782
				-0.307859
				0.0346589
				-0.330501
				-0.0409327
				-0.258841
				-0.339535
				0.286333
				-0.0437489
				-0.343494
				0.00278833
				-0.0216653
				-0.23079
				0.0321215
				-0.332341
				-0.162364
				0.0216932
				-0.100826
				0.208232
				0.115242
				-0.272225
				-0.433083
				-0.143236
				-0.11382
				-0.240661
				-0.186762
				-0.0750897
				-0.266146
				-0.125698
				0.226161
				-0.319738
				-0.364184
				-0.239211
				0.134676
				-0.29297
				0.0884179
				-0.0232268
				0.315834
				-0.195155
				0.312934
				0.321885
				-0.238597
				-0.0765954
				0.0207452
				-0.194793
				0.32629
				0.267986
				0.0262103
				0.0752012
				0.22223
				-0.31285
				0.290711
				-0.586943
				-0.0687323
				-0.0257363
				0.0871922
				0.0185703
				-0.297459
				-0.015531
				0.217462
				-0.272475
				-0.490272
				-0.258032
				0.0982049
				0.270412
				-0.16953
				-0.215371
				-0.218075
				0.0928513
				0.427339
				0.139054
				-0.405758
				-0.376396
				-0.344582
				-0.354787
				0.188993
				0.262939
				0.314886
				0.00747272
				-0.00892265
				-0.222146
				-0.196884
				-0.334237
				0.0544282
				-0.123188
				0.210602
				0.18099
				-0.14187
				0.0459238
				-0.352863
				-0.311233
				-0.111171
				-0.436095
				-0.190945
				0.0840123
				0.311456
				0.112063
				0.0490467
				-0.334042
				-0.0682025
				-0.0729148
				0.255495
				0.109637
				-0.130912
				0.364881
				-0.544226
				-0.505914
				0.390254
				0.242947
				-0.0639364
				0.0928513
				-0.120623
				-0.186065
				-0.00231431
				0.0388414
				-0.244174
				0.254323
				0.0272699
				0.297543
				0.0233941
				-0.460883
				0.297292
				-0.45433
				-0.133226
				0.0963925
				0.0880833
				0.191781
				0.257084
				0.166854
				-0.465205
				-0.411278
				0.232491
				0.147196
				-0.06929
				0.158712
				0.0454219
				-0.0417413
				-0.0421595
				-0.0861036
				0.268209
				-0.0383674
				0.1071
				-0.333847
				0.152354
				-0.155394
				-0.40283
				-0.217741
				-0.119173
				-0.467017
				-0.361507
				-0.404837
				-0.149566
				0.176027
				0.145077
				0.00861594
				-0.328326
				-0.0257363
				0.0520023
				-0.471869
				-0.0454219
				0.304959
				0.0321773
				-0.172012
				0.0796347
				-0.254323
				0.00278833
				-0.178816
				-0.202042
				-0.20787
				-0.0842633
				0.268126
				0.0704611
				0.152159
				-0.206085
				0.389753
				0.0976752
				0.179011
				-0.123272
				-0.405256
				-0.301223
				0.102081
				0.258841
				-0.320267
				0.153135
				0.22881
				0.176473
				0.176836
				-0.25134
				0.405925
				-0.0148339
				0.323613
				0.174298
				0.31285
				-0.212275
				0.36449
				0.0870237
				-0.260207
				0.0506639
				-0.379185
				0.0422711
				-0.181018
				0.00671987
				0.0865497
				0.44234
				-0.124136
				-0.356432
				-0.370625
				-0.303565
				-0.137297
				-0.154613
				0.325231
				-0.0201317
				-0.445185
				-0.226942
				-0.14201
				-0.360865
				-0.365522
				0.0780174
				0.0946638
				0.0464257
				-0.0514725
				0.187069
				-0.0779617
				-0.327127
				0.352138
				-0.441002
				-0.0421038
				0.0218326
				-0.00412673
				0.350409
				-0.0349099
				-0.30825
				0.23118
				-0.0341013
				-0.0473737
				-0.198752
				0.235948
				-0.0743368
				-0.12475
				0.125224
				0.392541
				-0.583904
				-0.488822
				-0.45737
				-0.164428
				-0.167829
				0.216988
				-0.305963
				0.441755
				-0.223568
				-0.133171
				0.0974521
				-0.278861
				0.234833
				0.244062
				-0.231013
				-0.167383
				-0.412645
				0.31575
				-0.164428
				0.19153
				-0.423854
				0.0372521
				0.206504
				0.304067
				-0.0761493
				-0.256498
				-0.0497159
				-0.363765
				-0.0419643
				0.0857969
				-0.325983
				0.00585549
				0.258757
				0.0993203
				0.123579
				-0.29205
				-0.312878
				-0.094134
				-0.472733
				0.125698
				0.22513
				0.259761
				-0.355289
				0.277383
				0.0286083
				-0.389223
				0.102583
				0.140476
				-0.381443
				0.150096
				0.230483
				0.147614
				-0.0936878
				0.353421
				-0.325119
				0.108243
				-0.325342
				0.178648
				-0.143599
				-0.0717716
				0.0968665
				-0.0266564
				0.327629
				-0.213279
				-0.485504
				0.226412
				0.168331
				0.107546
				-0.123579
				0.036081
				-0.221254
				-0.273619
				0.136238
				0.00844864
				-0.457732
				0.00264891
				0.300944
				-0.0313687
				-0.129127
				-0.335854
				-0.128458
				-0.0620682
				0.125419
				-0.0679516
				-0.0706841
				0.311791
				-0.0741974
				0.130159
				-0.366693
				-0.276993
				-0.175191
				-0.161612
				-0.354201
				0.253766
				0.108299
				-0.162587
				0.0380328
				-0.0141368
				-0.471757
				-0.516789
				-0.0149733
				-0.281677
				-0.202182
				-0.0228364
				-0.214116
				-0.140811
				-0.100101
				-0.135401
				0.190973
				-0.0131888
				-0.446384
				-0.30008
				0.257893
				-0.0378655
				0.471813
				0.103921
				-0.29824
				-0.295089
				-0.344442
				-0.0173155
				-0.079551
				0.00995433
				0.242083
				0.321829
				-0.166937
				-0.107379
				-0.259733
				0.0501063
				0.120846
				0.059475
				0.0258199
				0.0278554
				-0.104534
				0.0473458
				-0.29283
				-0.593775
				-0.141173
				-0.424858
				-0.0132446
				0.228392
				-0.557359
				-0.265895
				-0.07166
				0.369593
				-0.280701
				-0.0688717
				0.0171203
				-0.010512
				-0.313826
				-0.272475
				-0.0269353
				-0.383925
				0.114098
				0.152522
				0.0703216
				-0.0489352
				0.136963
				0.194402
				0.0451152
				-0.154139
				-0.0156425
				-0.515841
				-0.0920427
				-0.0409605
				0.229507
				0.0494928
				0.145188
				0.184225
				-0.148451
				-0.342909
				0.0541493
				0.045394
				0.294113
				-0.343996
				-0.192646
				0.295842
				-0.690195
				-0.445631
				-0.461942
				-0.0627095
				-0.360865
				-0.40032
				0.180461
				-0.454107
				-0.163591
				0.303008
				0.0475131
				-0.187069
				-0.117723
				0.375337
				-0.259538
				0.213363
				-0.0861872
				-0.402886
				-0.183807
				-0.129211
				-0.235865
				0.182162
				0.17823
				-0.299745
				-0.301502
				-0.666299
				0.339312
				0.160831
				0.145216
				-0.167077
				0.11237
				0.178369
				0.0404308
				0.149203
				0.168387
				-0.169335
				-0.108271
				-0.365606
				0.155533
				0.386295
				-0.0211076
				-0.0583597
				0.196187
				0.12949
				0.0762887
				0.0485169
				-0.420787
				-0.0906207
				0.111812
				0.0910668
				-0.118866
				-0.00211913
				-0.159325
				0.190136
				0.0626259
				0.366163
				-0.138887
				0.0202154
				-0.217378
				0.0289429
				0.0515841
				0.299466
				0.145885
				-0.2084
				-0.385905
				-0.339423
				-0.166714
				0.298909
				-0.101188
				0.01673
				-0.213948
				-0.618172
				0.0615384
				-0.162253
				-0.326876
				-0.0558502
				0.107267
				-0.289484
				-0.119145
				-0.278052
				-0.321411
				0.0413788
				0.0395106
				0.141647
				0.267401
				0.219051
				-0.341459
				-0.124555
				0.267819
				0.193538
				0.248579
				-0.30284
				-0.0633508
				-0.0644383
				0.150486
				0.385347
				-0.353644
				0.209822
				-0.16677
				-0.475773
				-0.432526
				-0.285859
				-0.0701265
				-0.218242
				0.188798
				-0.219107
				-0.223317
				-0.0527273
				0.497605
				-0.333317
				0.23988
				0.304179
				-0.27571
				0.0153916
				0.073333
				-0.17876
				0.246906
				-0.327322
				0.260263
				-0.237398
				0.289178
				0.221616
				0.0910947
				0.177812
				0.460242
				0.362148
				-0.144491
				-0.563912
				-0.390115
				-0.0581088
				0.21498
				-0.451068
				0.337834
				0.0985116
				-0.374361
				0.244536
				-0.0124638
				-0.00780732
				-0.0433864
				0.140671
				0.273674
				0.0153079
				0.110529
				0.231766
				0.0307553
				0.112007
				0.424969
				0.0178732
				0.17112
				-0.01291
				-0.394716
				-0.496685
				0.176557
				-0.521222
				0.114489
				0.00872747
				-0.524262
				0.0521975
				-0.472064
				0.302506
				-0.641176
				0.320379
				-0.300972
				0.0677843
				-0.544588
				0.299913
				0.21735
				0.290823
				-0.0342407
				0.134091
				-0.100491
				-0.35791
				-0.331058
				-0.277076
				0.408323
				-0.134983
				-0.163201
				-0.272587
				-0.147168
				-0.45012
				-0.189802
				-0.210184
				-0.484862
				0.159771
				0.52376
				0.531037
				0.257976
				-0.293806
				0.181938
				-0.0302255
				-0.397086
				-0.10604
				-0.0109302
				-0.171928
				0.0439719
				-0.214924
				-0.14346
				-0.420591
				0.220836
				-0.201011
				0.284856
				0.429932
				0.051361
				-0.388609
				0.0219999
				-0.409578
				-0.174577
				0.0573838
				-0.383256
				-0.361814
				0.189857
				-0.085295
				-0.404112
				0.161723
				0.306828
				-0.0335157
				-0.313297
				0.308082
				-0.133672
				0.191112
				0.0367502
				0.00666411
				0.126311
				0.19627
				-0.520665
				0.136433
				0.412199
				-0.357938
				-0.404363
				-0.101328
				-0.366275
				-0.2877
				-0.0852113
				0.0389808
				-0.297598
				-0.117918
				-0.037503
				-0.211746
				0.111979
				-0.228615
				-0.280813
				-0.394548
				0.0876929
				0.313548
				-0.0651075
				-0.0677843
				-0.19022
				-0.115688
				-0.361144
				-0.48871
				-0.232128
				-0.274427
				-0.0750339
				-0.180572
				-0.171008
				0.172709
				-0.569432
				0.180851
				0.206253
				-0.0965598
				0.0226691
				0.155449
				-0.330584
				-0.167746
				0.0477083
				-0.313799
				0.0803875
				-0.44142
				0.213893
				-0.061873
				-0.223289
				0.126953
				0.354424
				-0.104423
				-0.227918
				-0.308807
				0.16097
				-0.6518
				0.210352
				0.179485
				-0.0921264
				-0.621044
				-0.400739
				0.128012
				-0.161639
				0.375225
				-0.167718
				-0.463225
				0.321132
				-0.0845142
				-0.104646
				0.147056
				-0.422627
				0.069039
				-0.254212
				0.493757
				-0.56656
				-0.331616
				-0.00329023
				0.253069
				0.0154195
				-0.12567
				0.164595
				0.0985116
				0.184225
				-0.4301
				-0.349991
				0.107295
				0.0262382
				-0.322861
				0.186734
				-0.34104
				0.301614
				0.186205
				-0.0363877
				0.298017
				-0.535136
				-0.145551
				-0.178843
				0.200843
				-0.239768
				0.0556829
				-0.253348
				-0.0639364
				0.345502
				-0.28374
				0.137325
				0.090314
				-0.101746
				0.214199
				-0.500728
				0.143097
				-0.08839
				-0.0745878
				-0.457481
				-0.0868564
				-0.0841239
				-0.407235
				-0.244759
				0.230455
				0.0128263
				-0.0714927
				-0.570966
				-0.115493
				0.131442
				0.319598
				-0.039901
				-0.162281
				-0.14293
				-0.0979819
				-0.632895
				0.00839287
				0.265644
				0.290683
				0.290878
				-0.19075
				0.181799
				0.310982
				-0.077655
				-0.218493
				-0.0283015
				0.499752
				-0.378209
				0.352528
				0.279697
				-0.571747
				0.106849
				-0.290014
				0.027465
				-0.608162
				-0.0294169
				0.253849
				-0.501899
				0.281426
				-0.29442
				0.161082

## Sheet: Figure 2g
	Predictive Power					Network Strength x Ratings
ID	Predicted	Observed		Null distribution (rs)		Conn	Rating
SUB_001	1.3161	0		-0.23493		0.252906	0
SUB_002	1.85708	0		0.0921973		0.236479	0
SUB_003	1.47782	3.5		-0.374315		0.157715	3.5
SUB_004	2.70377	2		-0.0998712		0.0486303	2
SUB_005	0.382695	0.5		-0.0634833		0.319833	0.5
SUB_006	1.72469	1		-0.183725		0.0535193	1
SUB_007	3.50222	4		0.253682		0.053	4
SUB_008	4.6167	6		-0.14943		-0.16773	6
SUB_009	2.26966	0		0.293419		0.0997267	0
SUB_010	5.2167	3		0.196143		-0.045153	3
SUB_011	4.52926	5.5		0.0662459		-0.226999	5.5
SUB_012	1.79909	2		-0.359553		0.061088	2
SUB_013	2.76733	8		0.306673		-0.045102	8
SUB_014	2.20289	1.5		0.0897417		0.0950763	1.5
SUB_015	1.72371	2		-0.047773		0.164438	2
SUB_016	3.36001	2.5		-0.0380342		0.0966803	2.5
SUB_017	2.83925	3.5		0.290768		-0.0478997	3.5
SUB_018	0.911262	3		0.237916		0.326299	3
SUB_019	3.7411	0		0.120995		0.0275227	0
SUB_020	4.46896	2.5		-0.526396		0.012247	2.5
SUB_021	4.50986	2		0.236158		-0.106806	2
SUB_022	2.58555	0		-0.000362762		0.0913597	0
SUB_023	0.586876	-0.5		-0.364632		0.342887	-0.5
SUB_024	4.51133	3.5		-0.0721338		-0.095181	3.5
SUB_025	1.50329	0		-0.127274		0.243412	0
SUB_026	1.40275	2		0.131599		0.00291933	2
SUB_027	2.20749	1		-0.140584		0.127494	1
SUB_028	4.34281	2		0.244418		-0.118648	2
SUB_029	2.40845	5		-0.240902		0.149665	5
SUB_030	2.55281	1		0.119656		0.149468	1
SUB_031	1.65265	3.5		0.0101294		0.298427	3.5
SUB_032	1.8034	0		0.301678		0.230247	0
SUB_033	4.33415	5		-0.4126		-0.101758	5
SUB_034	3.16658	3.5		-0.100513		0.02049	3.5
SUB_035	-0.0824681	1.5		-0.440254		0.308012	1.5
SUB_036	4.35187	6.5		-0.103806		-0.110494	6.5
SUB_037	1.23691	0.5		-0.260491		0.23486	0.5
SUB_038	3.41419	2.5		-0.12959		0.0500223	2.5
SUB_039	2.06962	-0.5		-0.109387		0.156258	-0.5
SUB_040	2.37065	0.5		0.165364		0.0962937	0.5
SUB_041	3.11565	2.5		0.234288		0.170063	2.5
SUB_042	3.91431	5		-0.0107433		-0.109603	5
SUB_043	2.07259	2		0.104699		0.144006	2
SUB_044	1.87101	1.5		-0.378556		0.180041	1.5
SUB_045	3.71367	5		0.367283		-0.112357	5
SUB_046	0.736119	3		-0.233591		0.171524	3
SUB_047	2.63007	5.5		-0.193743		0.0769203	5.5
SUB_048	4.92226	5		0.122976		-0.216305	5
SUB_049	2.52432	3		0.0405456		0.008975	3
SUB_050	3.13401	1		-0.383495		0.069897	1
SUB_051	0.71539	0		-0.0947088		0.360921	0
SUB_052	3.84329	5.5		-0.506862		-0.0773527	5.5
SUB_053	3.94196	4		0.0644321		-0.018338	4
SUB_054	1.41356	4		0.498323		0.253759	4
SUB_055	1.50567	0		0.337452		0.278663	0
SUB_056	4.08884	6		0.242381		-0.139645	6
SUB_057	3.44121	6		0.199575		-0.010116	6
SUB_058	3.4188	6		-0.601878		-0.0544977	6
SUB_059	2.29163	2		-0.250752		0.138451	2
SUB_060	2.9388	5.5		0.177084		-0.0816937	5.5
				-0.220364
				0.112875
				0.17513
				-0.362371
				-0.112568
				0.0365831
				-0.333881
				-0.532451
				-0.382407
				-0.0677807
				-0.445137
				0.444551
				-0.0174684
				0.33815
				0.492798
				0.044843
				-0.0253096
				0.378417
				-0.287252
				-0.218522
				-0.0821516
				0.0755382
				0.0937879
				0.42672
				-0.230131
				-0.199714
				-0.14703
				-0.0951273
				-0.16048
				0.154313
				0.290489
				-0.243218
				0.00926438
				0.00329276
				0.108298
				0.0938716
				0.0755382
				-0.00507867
				-0.353525
				-0.272099
				0.0683667
				-0.0288535
				-0.0456801
				0.0241934
				-0.33801
				0.0665808
				-0.174405
				-0.154899
				-0.277318
				-0.507588
				-0.0974993
				0.230019
				0.169884
				-0.145272
				-0.333099
				0.143682
				-0.231889
				0.159866
				0.167512
				0.0943181
				-0.0248911
				0.0699852
				0.282006
				-0.239925
				-0.172647
				0.280834
				0.146807
				-0.459006
				0.4078
				0.0608882
				-0.0307511
				0.234205
				-0.306813
				0.119321
				0.0166312
				0.295205
				-0.110838
				-0.394713
				-0.0593534
				0.00301371
				0.0895185
				0.130455
				-0.156685
				0.14477
				0.226447
				0.196115
				0.235795
				-0.118009
				0.144714
				0.190785
				0.0155709
				0.259431
				-0.155625
				-0.126436
				-0.352074
				0.0263421
				-0.0839096
				0.297046
				0.104587
				-0.306869
				0.102048
				-0.0627857
				-0.254631
				0.276118
				0.0309185
				0.369682
				0.461489
				-0.228261
				-0.00945972
				-0.284154
				-0.13598
				-0.435259
				-0.300172
				0.467126
				0.525642
				-0.079696
				0.19444
				0.0541073
				-0.52553
				-0.308989
				-0.264733
				-0.0328997
				0.036332
				0.205574
				-0.324923
				-0.378947
				-0.00778543
				0.00449267
				-0.0753708
				-0.197036
				0.00951553
				0.356455
				-0.266993
				0.0561723
				0.0343787
				0.183251
				-0.0673621
				-0.455406
				-0.0488612
				-0.296014
				-0.0466847
				0.0588791
				-0.125237
				-0.299474
				-0.17753
				0.200747
				0.135394
				0.231749
				0.186209
				-0.402861
				-0.0149849
				0.178032
				0.424571
				0.121581
				0.105313
				-0.0328718
				0.158583
				0.0980015
				-0.704205
				0.0785798
				0.0354391
				-0.190506
				-0.0875652
				-0.113321
				-0.414776
				0.195864
				-0.249245
				0.165475
				-0.306841
				-0.250362
				-0.437184
				-0.123534
				-0.00329276
				-0.391169
				-0.00781333
				-0.287419
				-0.342615
				-0.0172172
				-0.332709
				-0.319928
				-0.355172
				-0.164443
				-0.594958
				-0.400908
				0.019059
				-0.589377
				-0.0046601
				-0.20323
				0.260268
				-0.0757056
				0.223154
				-0.378444
				0.0328718
				-0.198933
				0.351684
				0.0623392
				-0.384137
				0.255245
				0.13238
				0.230521
				0.0675853
				0.222596
				0.228373
				-0.0845793
				-0.143821
				-0.404926
				-0.144212
				0.214364
				-0.180711
				-0.154202
				0.0661064
				-0.517382
				-0.0246399
				-0.51088
				-0.411149
				-0.00745057
				-0.43258
				0.178423
				-0.210039
				0.313789
				0.182134
				-0.164192
				-0.290796
				-0.362204
				-0.292665
				-0.339657
				-0.163941
				-0.142845
				0.214923
				-0.363767
				-0.0841329
				0.0890162
				-0.417651
				-0.471451
				-0.0946251
				0.188971
				0.0177474
				-0.439026
				-0.400099
				0.227535
				-0.333546
				0.124065
				-0.248771
				0.00320905
				-0.00834353
				0.0492519
				0.0457359
				0.20337
				0.202896
				-0.145216
				-0.120102
				0.313873
				0.293586
				-0.35506
				0.0455406
				0.148258
				-0.186906
				-0.363181
				0.37144
				-0.180125
				0.334969
				-0.285466
				-0.505076
				-0.225777
				0.0272071
				-0.0426664
				0.31884
				0.00987829
				0.100513
				0.0456801
				-0.0985038
				0.215313
				0.0494752
				0.213444
				0.255998
				-0.44296
				-0.227647
				-0.518471
				0.077073
				0.494556
				-0.355507
				0.1417
				-0.119739
				-0.49584
				0.126018
				-0.587088
				-0.208197
				-0.26384
				-0.39022
				-0.236158
				0.174768
				0.104559
				-0.387932
				0.267188
				-0.199966
				-0.0817052
				-0.544422
				-0.116558
				-0.248883
				0.0902719
				-0.557649
				0.240958
				0.181632
				0.0208728
				0.0680318
				-0.195696
				0.0185009
				-0.37451
				-0.0595209
				-0.195166
				-0.378333
				-0.223852
				0.00625067
				0.0374761
				0.0878163
				0.476334
				0.420078
				0.180376
				-0.326625
				0.032537
				-0.508676
				0.116307
				0.390416
				0.307873
				0.268751
				-0.0852491
				-0.0935368
				0.247487
				-0.430152
				0.249413
				-0.237832
				0.184981
				-0.0521261
				-0.143877
				-0.101992
				-0.27715
				0.038983
				-0.395634
				0.339127
				-0.398173
				0.126269
				-0.234065
				-0.393178
				-0.0135896
				0.460122
				-0.0423315
				-0.429761
				-0.164359
				-0.236214
				-0.279187
				0.110084
				0.0702084
				-0.225945
				-0.423566
				0.261663
				-0.227201
				0.119572
				0.0765428
				-0.355032
				-0.348335
				-0.253794
				-0.12652
				-0.444356
				-0.139747
				0.311445
				-0.120102
				0.235126
				-0.201947
				-0.0816214
				-0.0390667
				0.116363
				-0.192264
				0.247432
				0.380481
				-0.24132
				0.0748685
				0.132882
				0.0942344
				-0.100234
				-0.117284
				0.169242
				0.0353274
				0.0661622
				-0.0319789
				-0.294339
				0.254631
				0.176191
				-0.0896022
				0.16888
				0.099034
				-0.396303
				-0.0708781
				-0.356986
				0.157104
				-0.0157104
				-0.177977
				-0.293419
				-0.392704
				-0.0803936
				-0.0625904
				-0.403698
				-0.187436
				-0.121107
				-0.152444
				0.39848
				-0.294033
				0.127692
				-0.452783
				0.0612231
				-0.360334
				0.148705
				-0.39848
				0.333071
				0.157299
				0.472651
				0.0781613
				-0.14371
				0.133831
				-0.394852
				0.0684225
				-0.355842
				0.310831
				-0.216848
				0.107908
				0.212746
				0.408637
				0.151188
				-0.322467
				0.0768776
				-0.064767
				-0.317696
				-0.253794
				-0.145635
				-0.161429
				0.147253
				0.130259
				-0.0449546
				0.336866
				-0.237749
				0.0176358
				0.0960203
				-0.208588
				0.1429
				-0.268081
				-0.205519
				0.204654
				0.123311
				-0.0936484
				0.355758
				0.245618
				0.54897
				-0.527428
				-0.462828
				-0.321547
				0.411763
				-0.326374
				0.0501728
				-0.333601
				-0.411288
				0.0496984
				-0.212272
				0.00329276
				-0.452141
				-0.0809796
				-0.107322
				-0.509848
				-0.353498
				-0.235544
				-0.463889
				-0.18752
				0.0473544
				-0.258928
				-0.585247
				-0.0206216
				-0.444328
				-0.560244
				-0.141952
				0.319677
				-0.407214
				-0.113517
				0.0472707
				0.267077
				-0.129394
				-0.252761
				-0.211518
				0.155904
				0.382825
				0.0431687
				-0.0825702
				0.438049
				0.34973
				0.0613068
				-0.483534
				0.14424
				0.0388992
				0.184283
				-0.0132269
				-0.139887
				-0.300116
				-0.267579
				-0.0538562
				0.153867
				-0.184339
				0.165726
				0.000167429
				0.267774
				-0.238056
				-0.343954
				0.248966
				-0.128027
				-0.352772
				-0.0577071
				-0.0340996
				-0.0516517
				-0.533567
				0.312785
				-0.410535
				-0.156518
				0.0250864
				0.0524331
				-0.0230214
				-0.024612
				-0.118512
				0.32576
				-0.0740034
				0.0373087
				0.443658
				-0.0663854
				-0.190897
				0.146165
				-0.510936
				-0.158387
				0.426469
				-0.472037
				0.121107
				0.0298302
				0.470809
				-0.0289931
				0.143458
				0.010548
				0.127302
				-0.193241
				-0.445165
				0.15236
				-0.0269281
				-0.247376
				-0.19098
				0.0869513
				0.0393178
				0.0285745
				-0.346019
				0.25212
				-0.509653
				-0.057428
				-0.138436
				-0.277485
				-0.402777
				-0.00541352
				0.170554
				-0.397141
				0.272323
				0.0971644
				-0.134445
				-0.383635
				0.259598
				-0.0853049
				0.149151
				-0.179735
				-0.3187
				-0.287559
				0.0364715
				0.454429
				-0.358353
				-0.387541
				0.287475
				0.306506
				-0.186376
				0.199714
				-0.108466
				0.058014
				-0.359971
				-0.0757893
				-0.057735
				0.205407
				0.124065
				0.259989
				-0.360697
				0.320123
				0.0696782
				-0.587033
				0.199268
				0.132436
				0.0574838
				0.0564792
				-0.159978
				-0.0145384
				-0.0730547
				0.0139803
				-0.193436
				0.0963831
				0.0681713
				-0.0337927
				-0.542218
				-0.419548
				-0.368455
				0.11427
				-0.328076
				0.0127804
				0.126799
				-0.0397364
				-0.0622276
				-0.200719
				-0.56309
				0.323444
				-0.0157662
				0.346856
				-0.353665
				-0.23147
				0.448541
				0.0839654
				-0.372863
				-0.476502
				0.0763474
				-0.37317
				0.241599
				-0.154537
				-0.277039
				0.361729
				0.23546
				-0.0691759
				-0.697926
				0.34641
				0.0880674
				0.529912
				-0.130315
				-0.316747
				0.253794
				-0.454959
				-0.0148453
				-0.0950157
				0.0818726
				-0.135868
				0.372501
				-0.245367
				0.563648
				-0.0831562
				-0.0968295
				0.0272351
				-0.520926
				-0.524163
				-0.30991
				-0.427975
				0.0863373
				0.297102
				0.370854
				0.0125013
				-0.00616695
				0.14131
				0.110782
				-0.545371
				-0.363962
				-0.067976
				0.266128
				-0.245953
				0.0140082
				-0.360809
				0.128948
				0.0828772
				0.0328718
				-0.0603859
				-0.0529632
				-0.0553072
				-0.0517633
				-0.0908021
				0.210821
				-0.34401
				-0.0242771
				0.595404
				-0.381263
				0.0540236
				0.256417
				-0.0472707
				0.0709618
				-0.334522
				-0.324505
				-0.306115
				0.0430292
				0.0905789
				0.239841
				-0.210932
				0.0997037
				-0.0204821
				0.0797797
				0.206886
				-0.0721338
				-0.493691
				-0.31058
				-0.30539
				0.0351879
				0.27182
				-0.0664971
				-0.114968
				-0.00131152
				0.107852
				0.0119711
				0.087621
				0.151411
				-0.264593
				0.374398
				0.246929
				-0.212411
				-0.467628
				-0.0133943
				0.196812
				-0.351712
				0.0663854
				-0.267942
				-0.235712
				-0.375793
				-0.266323
				-0.0520703
				-0.342671
				-0.522573
				0.244139
				-0.168433
				0.0456522
				0.0798913
				0.00639019
				0.0928671
				-0.247097
				0.103192
				0.440058
				-0.0547492
				0.0765986
				-0.508788
				-0.58653
				0.0173289
				-0.293614
				-0.00870629
				0.319789
				-0.224717
				0.0420525
				0.171391
				0.0316719
				0.222541
				-0.418153
				0.105061
				0.0545817
				0.383886
				-0.295818
				0.379198
				-0.139356
				0.0293279
				-0.329137
				0.316747
				-0.167066
				-0.382658
				-0.113851
				0.466596
				-0.00184171
				-0.092895
				0.00507867
				0.00608324
				0.223015
				0.327435
				-0.10654
				-0.0934252
				-0.115609
				-0.315826
				-0.0509541
				0.0809238
				0.178172
				0.320654
				-0.0195891
				0.0431129
				0.241488
				-0.450383
				-0.371022
				0.303157
				0.194468
				0.0920578
				-0.399345
				-0.409781
				-0.445611
				0.439891
				-0.318645
				-0.217462
				-0.173819
				-0.0849421
				0.0787473
				-0.0840213
				-0.00226029
				-0.384946
				-0.196282
				0.220671
				0.348028
				-0.432719
				0.29074
				-0.315268
				-0.299809
				0.306004
				0.209314
				-0.310161
				-0.513252
				-0.0528795
				-0.118846
				-0.0614184
				-0.136678
				-0.218271
				-0.312003
				0.186376
				-0.312366
				-0.0608324
				0.506192
				-0.0543864
				0.194943
				-0.202589
				-0.053912
				-0.262193
				-0.162294
				-0.0693154
				-0.255663
				-0.267886
				-0.00806448
				-0.341219
				-0.327825
				-0.0365273
				-0.196617
				-0.309269
				-0.352047
				0.268723
				0.038397
				-0.532172
				-0.0319789
				0.113042
				-0.434561
				-0.135366
				-0.102076
				-0.369459
				0.160871
				-0.423232
				-0.40847
				0.0856118
				0.251785
				-0.426078
				-0.278769
				-0.290293
				-0.143989
				-0.344987
				-0.347638
				-0.444244
				0.0455406
				-0.0973876
				-0.140584
				-0.172089
				-0.137961
				-0.351014
				0.172033
				-0.384109
				-0.449936
				-0.0680876
				0.206328
				-0.177753
				0.155569
				0.0457359
				-0.0879558
				0.231219
				0.124232
				-0.131404
				-0.0660227
				-0.423734
				-0.326849
				-0.180432
				0.0265095
				0.545538
				0.200831
				-0.177363
				-0.125878
				-0.316942
				0.123534
				0.245701
				-0.195752
				-0.234819
				-0.380649
				-0.280303
				0.280387
				0.0969133
				-0.269476
				0.0874535
				-0.476781
				-0.0780775
				-0.294563
				-0.294925
				0.145607
				0.0590744
				0.0176358
				-0.126716
				0.225359
				-0.217043
				-0.348977
				0.0380063
				0.0604138
				-0.0808122
				-0.18872
				-0.164582
				-0.330616
				0.183362
				-0.44416
				0.215006
				-0.25078
				0.000223238
				-0.0496426
				0.315352
				-0.11773
				-0.0826818
				0.165168
				0.238167
				0.132101
				-0.225917
				-0.000558095
				-0.0118316
				0.279438
				-0.257952
				-0.0046601
				0.226866
				0.0210681
				-0.0937042
				-0.0448709
				0.107154
				0.0618091
				-0.593423
				0.0595209
				0.204375
				-0.307901
				-0.595432
				0.0877605
				-0.155792
				0.0687573
				0.116893
				-0.347665

## Sheet: Figure 2i
	Predictive Power					Network Strength x Ratings
ID	Predicted	Observed		Null distribution (rs)		Conn	Rating
SUB_001	1.54223	0		-0.227647		0.182371	0
SUB_002	2.22424	0		0.0650181		0.172258	0
SUB_003	2.26217	3.5		0.264119		0.022307	3.5
SUB_004	1.94833	2		-0.304329		0.038155	2
SUB_005	0.814362	0.5		-0.332402		0.344185	0.5
SUB_006	1.8324	1		-0.0855839		0.262075	1
SUB_007	4.35016	4		-0.335471		-0.165365	4
SUB_008	4.07833	6		0.139831		-0.274978	6
SUB_009	1.84105	0		-0.35054		0.117245	0
SUB_010	5.39896	3		-0.177809		-0.46089	3
SUB_011	3.76355	5.5		0.0701526		-0.16463	5.5
SUB_012	3.00017	2		0.260268		-0.256482	2
SUB_013	1.13209	8		-0.352074		0.192764	8
SUB_014	1.86784	1.5		-0.217155		0.0152953	1.5
SUB_015	2.65194	2		0.10774		0.156426	2
SUB_016	2.01622	2.5		-0.15928		0.009429	2.5
SUB_017	1.82153	3.5		-0.345489		0.327629	3.5
SUB_018	3.64716	3		0.291912		0.036422	3
SUB_019	2.8269	0		0.177084		0.0551563	0
SUB_020	1.56938	2.5		-0.502956		0.217053	2.5
SUB_021	1.88012	2		-0.277959		-0.038404	2
SUB_022	2.47781	0		-0.0504797		-0.0477363	0
SUB_023	0.914573	-0.5		-0.0874256		0.30543	-0.5
SUB_024	2.00162	3.5		-0.168601		-0.0971057	3.5
SUB_025	2.95564	0		-0.381988		0.172476	0
SUB_026	2.39249	2		-0.476306		-0.111364	2
SUB_027	3.76701	1		0.169047		-0.15544	1
SUB_028	2.29758	2		-0.504016		0.181859	2
SUB_029	1.46564	5		0.009376		0.124515	5
SUB_030	1.79213	1		0.381653		0.0577867	1
SUB_031	2.95854	3.5		-0.541129		0.0410787	3.5
SUB_032	1.83217	0		0.474074		0.334195	0
SUB_033	1.76367	5		-0.180153		0.0284757	5
SUB_034	4.80587	3.5		-0.293586		-0.0796497	3.5
SUB_035	1.87927	1.5		-0.511522		0.138187	1.5
SUB_036	3.9139	6.5		-0.253152		-0.31632	6.5
SUB_037	0.695656	0.5		-0.139803		0.244833	0.5
SUB_038	1.29296	2.5		0.323974		0.270321	2.5
SUB_039	1.95269	-0.5		0.182525		0.260568	-0.5
SUB_040	1.46764	0.5		-0.42912		0.186895	0.5
SUB_041	4.61556	2.5		-0.0470753		-0.226548	2.5
SUB_042	2.53296	5		-0.171893		-0.0168397	5
SUB_043	2.08358	2		-0.202393		0.189067	2
SUB_044	2.00998	1.5		0.191789		-0.0467663	1.5
SUB_045	3.97664	5		-0.26596		-0.0675307	5
SUB_046	2.80364	3		0.225024		-0.009799	3
SUB_047	2.51646	5.5		0.0388434		-0.037091	5.5
SUB_048	3.82793	5		-0.0159336		-0.320284	5
SUB_049	5.03341	3		0.108298		-0.352995	3
SUB_050	2.43164	1		-0.41779		-0.0370783	1
SUB_051	2.84209	0		-0.508118		0.146743	0
SUB_052	3.26104	5.5		0.0128083		-0.0445547	5.5
SUB_053	3.28983	4		-0.584856		-0.060126	4
SUB_054	2.72705	4		-0.197259		-0.073113	4
SUB_055	2.39623	0		-0.363822		-0.00887833	0
SUB_056	4.32723	6		-0.0714083		-0.20918	6
SUB_057	1.68566	6		0.113963		0.0566363	6
SUB_058	3.09884	6		-0.0251422		-0.0698933	6
SUB_059	4.0283	2		0.292107		-0.116976	2
SUB_060	2.42903	5.5		-0.146333		-0.0320403	5.5
				-0.525921
				-0.0424432
				-0.465954
				0.0836027
				-0.0687294
				-0.160704
				-0.65353
				0.173568
				0.0225191
				-0.44123
				-0.564346
				-0.376742
				-0.0213751
				-0.114549
				-0.426887
				0.0788868
				-0.482473
				-0.131543
				-0.292302
				0.352633
				-0.667063
				-0.130594
				-0.319649
				0.0866443
				0.245785
				-0.217155
				-0.57894
				-0.223461
				-0.237079
				-0.410535
				-0.231024
				-0.136259
				0.0182776
				-0.188832
				-0.0624509
				-0.457527
				0.319928
				-0.546599
				0.200719
				-0.20164
				0.233144
				0.0200077
				-0.289735
				-0.246678
				0.125627
				-0.293753
				-0.021989
				0.300367
				-0.585609
				-0.196143
				-0.501532
				0.182776
				0.263309
				0.358604
				-0.26663
				0.0318393
				0.0843561
				-0.0444523
				-0.111145
				0.0366948
				-0.123758
				0.239869
				-0.657241
				-0.0437826
				-0.237721
				-0.125571
				-0.470921
				0.226391
				0.427055
				-0.350847
				-0.561723
				0.0867838
				0.190311
				-0.0189473
				0.0353832
				-0.138268
				0.105452
				0.265458
				-0.578829
				0.133692
				-0.273606
				-0.0441174
				-0.284963
				-0.0570932
				0.255775
				0.287307
				-0.444914
				-0.168266
				0.334634
				0.0307231
				-0.0236632
				0.00856676
				-0.21749
				-0.356176
				0.0111619
				0.196868
				0.0824307
				0.33162
				0.142398
				0.0402387
				0.108047
				-0.55017
				-0.390639
				-0.353581
				-0.453257
				-0.155513
				0.325872
				-0.450746
				0.031058
				0.0134501
				0.0734453
				0.157411
				0.192961
				0.188971
				-0.185371
				0.157774
				0.283708
				-0.14943
				0.227452
				-0.346103
				0.0544143
				-0.0103527
				-0.338122
				0.217239
				0.269616
				-0.431659
				-0.0861141
				0.0271513
				-0.0332346
				0.160983
				-0.144686
				-0.171642
				0.0881512
				-0.552459
				-0.121442
				0.0294116
				-0.378472
				-0.48772
				0.0105759
				-0.497793
				0.338094
				0.193241
				0.211434
				0.261607
				-0.212244
				-0.354111
				-0.260798
				0.0943739
				0.0232447
				-0.00195333
				-0.476362
				0.388099
				0.121386
				0.208477
				0.304357
				0.170693
				-0.404787
				0.140752
				0.0417455
				0.198012
				-0.135506
				0.0349089
				-0.226754
				0.225945
				-0.419353
				0.0819005
				-0.124958
				-0.228624
				0.31817
				0.0991456
				0.199407
				0.450941
				-0.0324811
				-0.472763
				0.505634
				0.191064
				0.31111
				0.229935
				0.0332904
				0.22921
				-0.528907
				-0.220476
				-0.0543864
				0.0175242
				-0.430236
				-0.377328
				-0.320179
				0.0246399
				0.00262305
				-0.333769
				-0.388881
				-0.0156546
				0.28647
				0.345042
				0.243692
				-0.578717
				0.224801
				-0.16994
				0.120325
				0.0395969
				-0.413242
				0.121358
				0.0765986
				-0.0525447
				-0.225387
				0.0121944
				0.139552
				-0.134473
				0.0124734
				-0.274862
				0.332764
				-0.222847
				-0.0252538
				-0.0099341
				0.27302
				0.53273
				0.223824
				-0.140724
				0.263588
				0.0272351
				-0.196673
				-0.510462
				-0.562755
				0.0613347
				0.226252
				-0.0950715
				-0.122334
				-0.366641
				0.335053
				0.0114689
				-0.553658
				-0.295623
				0.347693
				-0.112958
				-0.00814819
				-0.242967
				0.207695
				-0.00798076
				-0.212411
				-0.166033
				-0.0100178
				-0.40953
				0.189222
				-0.210262
				-0.0250306
				-0.192878
				0.13531
				0.455936
				0.0452615
				-0.116363
				0.0584884
				0.0732221
				-0.114437
				-0.0353553
				0.184283
				0.00273467
				0.227647
				-0.458252
				0.199212
				-0.15822
				0.0333183
				0.113907
				-0.326235
				0.155597
				0.2075
				0.313231
				-0.7008
				0.339768
				0.0872303
				0.127832
				-0.229182
				-0.201835
				0.326402
				-0.149653
				-0.243106
				-0.293
				-0.0947646
				0.289651
				0.0183334
				0.0370854
				-0.586335
				0.336783
				0.361171
				-0.153002
				-0.113321
				-0.424878
				-0.0556979
				-0.215146
				-0.511383
				0.043671
				-0.367813
				-0.297325
				0.100373
				0.137515
				0.289261
				-0.230884
				-0.156211
				-0.248436
				0.196701
				-0.221564
				0.338345
				0.290656
				-0.259068
				-0.0279048
				0.0398201
				-0.375793
				0.358046
				-0.212774
				0.0577629
				0.0613905
				-0.305446
				0.00839933
				-0.0470195
				-0.0683109
				0.296432
				-0.424013
				-0.303967
				0.246818
				-0.494026
				0.338345
				0.398006
				-0.115275
				-0.289456
				0.17354
				-0.0968016
				0.0491403
				-0.47279
				0.233954
				0.136175
				-0.195808
				0.339964
				0.319733
				0.157411
				-0.000306952
				0.0959087
				-0.223099
				0.350289
				-0.0881512
				-0.292861
				-0.333629
				-0.187297
				-0.205351
				-0.145663
				0.185567
				-0.0645158
				0.0661343
				0.195891
				-0.189641
				0.461015
				-0.129673
				0.125962
				0.0854165
				0.0579024
				0.373505
				0.300506
				0.225387
				-0.412656
				-0.457024
				-0.0450383
				-0.374119
				-0.119516
				0.215704
				-0.27888
				-0.0541911
				0.289651
				-0.0322579
				-0.0173847
				0.0628415
				0.156406
				0.146947
				0.0349647
				0.175912
				0.0554189
				0.304804
				0.285549
				0.209928
				-0.451248
				0.357739
				-0.511829
				0.270732
				-0.216987
				0.0670552
				-0.367394
				0.109275
				-0.043085
				0.188776
				0.318086
				-0.0440337
				-0.228177
				-0.0492798
				-0.0522935
				0.26889
				-0.405066
				0.142091
				-0.100904
				0.166647
				-0.116307
				0.143068
				-0.349647
				0.311529
				-0.0497542
				0.188469
				-0.47
				-0.122865
				-0.554775
				0.0669156
				0.161457
				-0.0646553
				0.152807
				0.42831
				-0.234512
				-0.390499
				-0.552486
				-0.00189752
				0.12839
				-0.326988
				0.446058
				-0.467433
				-0.629643
				0.222401
				0.27849
				0.0649902
				-0.383579
				0.000920857
				-0.677053
				-0.294395
				-0.390862
				0.155764
				-0.0470753
				0.198598
				0.0764312
				-0.00418572
				0.124958
				-0.170135
				-0.101462
				0.204068
				-0.54911
				-0.38849
				0.0296628
				-0.151355
				-0.245813
				0.220476
				0.0124734
				-0.246064
				-0.18339
				-0.360753
				-0.227842
				-0.0718548
				0.0869513
				-0.0283233
				0.0272351
				0.10188
				0.420999
				-0.15236
				-0.393011
				0.492687
				-0.0280164
				-0.171614
				0.120911
				0.312394
				-0.0765986
				0.0848863
				-0.206886
				0.128836
				0.0608324
				-0.00502286
				0.172619
				0.133831
				0.0578745
				-0.0706828
				0.0154871
				-0.051289
				0.021096
				-0.541129
				0.153783
				-0.0746173
				0.152807
				0.194664
				-0.0842445
				0.152807
				-0.124232
				0.0839096
				0.144714
				0.0770172
				0.0218215
				0.3235
				0.193966
				-0.429036
				-0.176581
				0.0704595
				0.21163
				0.281085
				-0.0562839
				-0.642703
				-0.522238
				-0.308152
				0.109331
				0.186627
				-0.107266
				-0.407298
				0.185762
				-0.253961
				0.158862
				-0.672951
				0.0392062
				0.620937
				0.0324811
				-0.0179986
				0.150518
				-0.498491
				0.25318
				0.430654
				-0.474437
				0.176358
				0.0882349
				0.0240539
				0.426943
				0.319761
				0.190952
				0.0345461
				-0.4395
				-0.412628
				0.220838
				-0.131766
				-0.0245562
				-0.227759
				0.0113851
				0.0763195
				-0.333462
				-0.168182
				-0.55843
				0.123869
				0.0935647
				0.181716
				0.316217
				-0.130734
				-0.0938158
				0.156936
				-0.311389
				0.283819
				0.154899
				-0.188357
				-0.256891
				-0.397308
				0.356874
				0.0207891
				0.0342671
				0.246929
				-0.163717
				-0.28075
				-0.424822
				-0.0638461
				0.112093
				0.156016
				-0.442625
				0.123144
				0.189501
				-0.246176
				-0.196505
				0.20817
				0.177642
				-0.211993
				0.299474
				0.391783
				-0.124706
				-0.411707
				-0.0805053
				-0.145914
				0.445193
				-0.355451
				0.0406293
				-0.359609
				-0.262584
				-0.27782
				0.0543864
				0.237414
				-0.299865
				-0.28128
				-0.531
				-0.263784
				0.118232
				0.203063
				-0.128083
				-0.321602
				-0.469274
				0.262333
				0.344401
				0.196617
				0.0526005
				0.213444
				-0.51861
				-0.690894
				-0.341638
				0.332011
				-0.49997
				0.203007
				0.231442
				0.316691
				0.244948
				-0.0663854
				0.0117479
				0.232782
				0.106066
				0.10562
				-0.434449
				-0.189445
				0.193827
				-0.675686
				-0.139552
				-0.592837
				0.406489
				0.453452
				-0.234316
				-0.0954622
				0.0104364
				0.127581
				-0.0629252
				-0.617253
				0.092588
				-0.131543
				0.00574838
				-0.245339
				0.100792
				0.172089
				-0.299725
				-0.310468
				0.216374
				0.0341833
				-0.00655762
				0.178423
				0.106373
				0.171921
				0.607375
				-0.0179149
				-0.551649
				0.0293279
				-0.0116642
				0.0960761
				0.0799472
				-0.238502
				-0.506304
				-0.469916
				0.33215
				0.249859
				0.0854723
				0.163494
				0.288452
				-0.449825
				-0.043085
				0.063009
				0.0992573
				-0.160341
				-0.193882
				0.00510657
				-0.129255
				-0.304218
				0.000306952
				-0.390248
				0.217825
				-0.0368622
				0.096411
				-0.580754
				-0.347331
				0.0669156
				0.305446
				-0.508481
				-0.0248352
				0.0806727
				0.171921
				0.222457
				-0.51582
				0.0161011
				0.30832
				0.144296
				0.169745
				0.0574559
				0.418125
				-0.102857
				-0.311194
				-0.116893
				0.306059
				-0.414274
				0.244892
				-0.0856118
				0.259905
				-0.12585
				0.0906626
				0.152332
				-0.0317835
				-0.0463777
				-0.29007
				0.223992
				-0.491152
				-0.0447592
				-0.55271
				0.309631
				-0.101573
				0.0406851
				0.120521
				-0.00828772
				0.295958
				0.424627
				-0.00239981
				-0.261607
				0.0253933
				-0.410367
				-0.342196
				0.133329
				-0.543892
				-0.244753
				-0.204486
				-0.118818
				0.359609
				0.00717153
				-0.0526005
				-0.244836
				-0.573052
				0.00756219
				-0.00781333
				-0.361562
				0.333601
				-0.214113
				-0.019924
				-0.116754
				-0.21283
				0.317249
				-0.433863
				0.156602
				0.237581
				0.0923648
				0.163941
				0.178228
				0.30832
				-0.278322
				-0.202979
				0.346466
				-0.031365
				-0.209118
				0.382798
				-0.090244
				0.481274
				0.00320905
				0.436793
				0.130594
				-0.453927
				-0.326039
				-0.271932
				-0.333322
				0.00971086
				-0.212662
				0.169438
				-0.337536
				0.330811
				0.247459
				0.20923
				0.0332625
				0.198961
				-0.411791
				0.0101573
				0.306339
				-0.738025
				-0.051568
				0.0302488
				0.316468
				0.048052
				0.331006
				-0.0941786
				-0.468437
				0.0929229
				-0.251785
				0.020231
				0.0759847
				0.176051
				-0.422562
				0.134752
				-0.569257
				0.1196
				0.157746
				0.0520424
				-0.0603022
				-0.12599
				0.0151523
				0.129394
				-0.0848305
				0.0114968
				-0.34228
				0.326876
				-0.272378
				-0.00549724
				-0.30779
				0.475079
				-0.0902719
				0.428031
				0.223154
				0.244418
				-0.602017
				0.128669
				-0.467014
				0.33455
				-0.235349
				-0.108326
				-0.503542
				0.23387
				-0.260072
				-0.0888209
				-0.137515
				0.453927
				-0.0298581
				0.367171
				-0.198794
				0.352074
				0.008204
				-0.110949
				-0.167429
				-0.0216541
				0.388881
				-0.198626
				0.0774357
				-0.0466568
				-0.138603
				-0.478148
				0.120242
				-0.0343229
				0.0157383
				0.227591
				-0.116112
				-0.292554
				0.259765
				-0.186432
				-0.0212913
				0.108689
				0.0575117
				-0.0272071
				-0.490036
				0.343536
				0.281615
				-0.368929
				0.22494
				-0.723487
				-0.21989
				-0.410116
				0.544506
				0.405038
				-0.381123
				0.307678
				-0.434617
				0.482055
				0.0990898
				-0.644377
				-0.185678
				0.00870629
				0.421948
				-0.170163
				-0.266211
				0.371803
				-0.331118
				0.16062
				-0.258063
				0.244948
				-0.197789
				0.45122
				-0.262751
				0.165615
				-0.239172
				0.187715
				-0.193073
				-0.326625
				-0.554133
				0.0762358
				-0.365636
				0.0284071
				0.300674
				0.0269839
				0.00125571
				-0.347582
				-0.204514
				0.117646
				-0.50622
				-0.168768
				0.306032
				-0.320961
				-0.399317
				-0.0663296
				0.0839096
				0.12786
				-0.296377
				-0.350623
				0.206914
				0.235126
				0.0923369
				-0.112428
				-0.555472
				0.0721338
				-0.398061
				-0.359944
				0.209509
				0.433277
				0.036918
				-0.151328
				0.060944
				-0.00884581
				-0.5639
				0.216513
				0.274443
				0.42432
				-0.0976109
				-0.0673621
				0.357627
				-0.432273
				0.149877
				0.208086
				0.306478
				-0.0722175
				-0.229321
				0.108382
				0.319147
				-0.488585
				-0.114214
				-0.353163
				0.0890441
				-0.444942
				0.105089
				0.171838
				-0.0393178
				0.156797
				0.0325091
				0.429845
				-0.278127
				0.328802
				0.235823
				-0.262612
				-0.196868
				-0.0576233
				0.456131
				0.498574
				-0.0708781
				0.328634
				0.164917
				-0.562086
				0.303409

## Sheet: Figure 3
ID	Cluster	Conn	network
SUB_001	Hypo	-0.40826	pos
SUB_002	Hypo	0.123117	pos
SUB_003	Hypo	0.126612	pos
SUB_004	Hypo	-0.306752	pos
SUB_005	Hypo	-0.44298	pos
SUB_006	Hypo	0.213245	pos
SUB_007	Hypo	-0.110393	pos
pa0336	Hypo	-0.314099	pos
SUB_008	Hypo	-0.288392	pos
SUB_009	Hypo	-0.228054	pos
SUB_010	Hypo	0.340659	pos
SUB_011	Hypo	-0.056456	pos
SUB_012	Hypo	-0.235288	pos
SUB_013	Hypo	0.0974187	pos
SUB_014	Hypo	-0.487837	pos
SUB_015	Hypo	-0.409544	pos
SUB_016	Hypo	-0.0996347	pos
SUB_017	Hypo	-0.064855	pos
SUB_018	Hypo	-0.316027	pos
SUB_019	Hypo	-0.00586767	pos
SUB_020	Hypo	-0.304408	pos
SUB_021	Hypo	-0.572847	pos
SUB_022	Hypo	-0.068623	pos
SUB_023	Hypo	-0.685135	pos
SUB_024	Hypo	-0.0828277	pos
SUB_025	Hypo	-0.162585	pos
SUB_026	Hypo	0.00908	pos
SUB_027	Hypo	-0.643418	pos
SUB_028	Hypo	0.127888	pos
SUB_029	Hypo	0.169281	pos
SUB_030	Hypo	-0.255547	pos
pb2047	Hypo	0.136069	pos
SUB_031	Hypo	-0.38121	pos
SUB_032	Hypo	-0.071169	pos
SUB_033	Hypo	-0.372368	pos
SUB_034	Hypo	-0.355774	pos
SUB_035	Hypo	-0.032104	pos
SUB_036	Hypo	0.071516	pos
SUB_037	Hypo	-0.132423	pos
SUB_038	Hypo	-0.214769	pos
SUB_039	Hypo	-0.365675	pos
SUB_040	Hypo	-0.290386	pos
SUB_041	Hypo	0.187642	pos
SUB_042	Hypo	0.385241	pos
SUB_043	Hypo	0.144495	pos
SUB_044	Hypo	-0.1917	pos
SUB_045	Hypo	-0.0282997	pos
SUB_046	Hypo	-0.506166	pos
SUB_047	Hypo	-0.405579	pos
pb6915	Hypo	-0.0276133	pos
SUB_048	Hypo	-0.0190337	pos
SUB_049	Hypo	-0.049432	pos
SUB_050	Hypo	0.079578	pos
SUB_051	Hypo	-0.261004	pos
SUB_052	Hypo	-0.354899	pos
SUB_053	Hypo	-0.303184	pos
SUB_054	Hypo	-0.371532	pos
tb3194	Hypo	0.162346	pos
SUB_055	Hypo	-0.21662	pos
SUB_056	Hypo	0.160549	pos
SUB_057	Hypo	-0.0828977	pos
SUB_058	Hypo	-0.31551	pos
SUB_059	Hypo	-0.0349213	pos
SUB_060	Hypo	-0.0980073	pos
SUB_001	ITG	-0.252316	pos
SUB_002	ITG	-0.0500603	pos
SUB_003	ITG	0.044904	pos
SUB_004	ITG	-0.250112	pos
SUB_005	ITG	-0.0127077	pos
SUB_006	ITG	-0.635001	pos
SUB_007	ITG	-0.0371957	pos
pa0336	ITG	0.400562	pos
SUB_008	ITG	-0.053392	pos
SUB_009	ITG	0.0381453	pos
SUB_010	ITG	-0.116387	pos
SUB_011	ITG	-0.165537	pos
SUB_012	ITG	-0.383794	pos
SUB_013	ITG	-0.295229	pos
SUB_014	ITG	0.0757293	pos
SUB_015	ITG	-0.274801	pos
SUB_016	ITG	0.0897027	pos
SUB_017	ITG	-0.225389	pos
SUB_018	ITG	-0.112356	pos
SUB_019	ITG	-0.186808	pos
SUB_020	ITG	0.110988	pos
SUB_021	ITG	-0.217972	pos
SUB_022	ITG	-0.155388	pos
SUB_023	ITG	-0.234043	pos
SUB_024	ITG	0.161998	pos
SUB_025	ITG	-0.19968	pos
SUB_026	ITG	0.096958	pos
SUB_027	ITG	-0.324134	pos
SUB_028	ITG	-0.450505	pos
SUB_029	ITG	-0.0395407	pos
SUB_030	ITG	-0.263378	pos
pb2047	ITG	-0.199221	pos
SUB_031	ITG	-0.242808	pos
SUB_032	ITG	-0.16412	pos
SUB_033	ITG	-0.216376	pos
SUB_034	ITG	-0.0631447	pos
SUB_035	ITG	-0.212037	pos
SUB_036	ITG	0.05909	pos
SUB_037	ITG	-0.264549	pos
SUB_038	ITG	-0.195667	pos
SUB_039	ITG	-0.258666	pos
SUB_040	ITG	0.0297853	pos
SUB_041	ITG	-0.00871167	pos
SUB_042	ITG	-0.187491	pos
SUB_043	ITG	-0.019844	pos
SUB_044	ITG	-0.0439383	pos
SUB_045	ITG	-0.294941	pos
SUB_046	ITG	-0.29325	pos
SUB_047	ITG	-0.028211	pos
pb6915	ITG	-0.341171	pos
SUB_048	ITG	0.225494	pos
SUB_049	ITG	-0.120212	pos
SUB_050	ITG	-0.025575	pos
SUB_051	ITG	-0.418558	pos
SUB_052	ITG	-0.113472	pos
SUB_053	ITG	-0.31248	pos
SUB_054	ITG	-0.145886	pos
tb3194	ITG	-0.0263987	pos
SUB_055	ITG	-0.752052	pos
SUB_056	ITG	-0.054256	pos
SUB_057	ITG	-0.30074	pos
SUB_058	ITG	-0.041386	pos
SUB_059	ITG	-0.155229	pos
SUB_060	ITG	-0.195079	pos
SUB_001	PHC	-0.125605	pos
SUB_002	PHC	-0.622362	pos
SUB_003	PHC	-0.601645	pos
SUB_004	PHC	-0.020564	pos
SUB_005	PHC	-0.243283	pos
SUB_006	PHC	-0.414768	pos
SUB_007	PHC	-0.553522	pos
pa0336	PHC	-0.0350593	pos
SUB_008	PHC	-0.280063	pos
SUB_009	PHC	-0.295662	pos
SUB_010	PHC	0.25358	pos
SUB_011	PHC	-0.089728	pos
SUB_012	PHC	0.0686957	pos
SUB_013	PHC	0.149188	pos
SUB_014	PHC	-0.198644	pos
SUB_015	PHC	-0.141214	pos
SUB_016	PHC	-0.133475	pos
SUB_017	PHC	0.443092	pos
SUB_018	PHC	-0.256847	pos
SUB_019	PHC	-0.17784	pos
SUB_020	PHC	0.292409	pos
SUB_021	PHC	0.350003	pos
SUB_022	PHC	-0.115074	pos
SUB_023	PHC	0.00310667	pos
SUB_024	PHC	-0.448321	pos
SUB_025	PHC	0.041203	pos
SUB_026	PHC	0.144828	pos
SUB_027	PHC	-0.564918	pos
SUB_028	PHC	-0.206933	pos
SUB_029	PHC	0.131115	pos
SUB_030	PHC	0.268028	pos
pb2047	PHC	-0.28339	pos
SUB_031	PHC	-0.558062	pos
SUB_032	PHC	-0.79483	pos
SUB_033	PHC	-0.254398	pos
SUB_034	PHC	-0.217855	pos
SUB_035	PHC	-0.201066	pos
SUB_036	PHC	-0.171087	pos
SUB_037	PHC	-0.589315	pos
SUB_038	PHC	-0.19001	pos
SUB_039	PHC	-0.440419	pos
SUB_040	PHC	0.043204	pos
SUB_041	PHC	-0.360893	pos
SUB_042	PHC	-0.352195	pos
SUB_043	PHC	0.314462	pos
SUB_044	PHC	0.0682793	pos
SUB_045	PHC	-0.599436	pos
SUB_046	PHC	-0.10562	pos
SUB_047	PHC	0.109069	pos
pb6915	PHC	-0.845264	pos
SUB_048	PHC	-0.285044	pos
SUB_049	PHC	-0.363153	pos
SUB_050	PHC	-0.24452	pos
SUB_051	PHC	0.291608	pos
SUB_052	PHC	0.229001	pos
SUB_053	PHC	-0.0492993	pos
SUB_054	PHC	-0.13312	pos
tb3194	PHC	0.0413173	pos
SUB_055	PHC	-0.173884	pos
SUB_056	PHC	-0.133382	pos
SUB_057	PHC	-0.223025	pos
SUB_058	PHC	0.105969	pos
SUB_059	PHC	-0.442105	pos
SUB_060	PHC	0.0386047	pos
SUB_001	MTG	0.140214	pos
SUB_002	MTG	-0.249999	pos
SUB_003	MTG	-0.073107	pos
SUB_004	MTG	-0.216771	pos
SUB_005	MTG	-0.161244	pos
SUB_006	MTG	-0.115827	pos
SUB_007	MTG	0.0953283	pos
pa0336	MTG	-0.286357	pos
SUB_008	MTG	-0.330037	pos
SUB_009	MTG	0.101434	pos
SUB_010	MTG	-0.335594	pos
SUB_011	MTG	0.070159	pos
SUB_012	MTG	-0.483706	pos
SUB_013	MTG	-0.237511	pos
SUB_014	MTG	-0.173207	pos
SUB_015	MTG	-0.544999	pos
SUB_016	MTG	-0.656156	pos
SUB_017	MTG	-0.629055	pos
SUB_018	MTG	-0.106917	pos
SUB_019	MTG	0.255503	pos
SUB_020	MTG	-0.23686	pos
SUB_021	MTG	0.024942	pos
SUB_022	MTG	0.347317	pos
SUB_023	MTG	-0.945507	pos
SUB_024	MTG	0.075397	pos
SUB_025	MTG	0.0106057	pos
SUB_026	MTG	-0.800689	pos
SUB_027	MTG	-0.303223	pos
SUB_028	MTG	0.12982	pos
SUB_029	MTG	-0.00100433	pos
SUB_030	MTG	-0.786978	pos
pb2047	MTG	0.042072	pos
SUB_031	MTG	-0.640267	pos
SUB_032	MTG	-0.544472	pos
SUB_033	MTG	0.327002	pos
SUB_034	MTG	0.673174	pos
SUB_035	MTG	0.0452977	pos
SUB_036	MTG	0.439195	pos
SUB_037	MTG	-0.235722	pos
SUB_038	MTG	0.398954	pos
SUB_039	MTG	-0.387454	pos
SUB_040	MTG	0.199406	pos
SUB_041	MTG	0.404899	pos
SUB_042	MTG	0.121102	pos
SUB_043	MTG	-0.30138	pos
SUB_044	MTG	-0.0608497	pos
SUB_045	MTG	-0.0649187	pos
SUB_046	MTG	-0.756672	pos
SUB_047	MTG	-0.428401	pos
pb6915	MTG	-0.270729	pos
SUB_048	MTG	0.588013	pos
SUB_049	MTG	-0.513662	pos
SUB_050	MTG	-0.315679	pos
SUB_051	MTG	-0.718214	pos
SUB_052	MTG	-0.102708	pos
SUB_053	MTG	-0.027248	pos
SUB_054	MTG	-0.524058	pos
tb3194	MTG	0.0142807	pos
SUB_055	MTG	-0.522134	pos
SUB_056	MTG	0.176954	pos
SUB_057	MTG	-0.105246	pos
SUB_058	MTG	-0.396148	pos
SUB_059	MTG	-0.56537	pos
SUB_060	MTG	0.23061	pos
SUB_001	dlPFC	0.276212	neg
SUB_002	dlPFC	0.0927293	neg
SUB_003	dlPFC	0.597483	neg
SUB_004	dlPFC	-0.198122	neg
SUB_005	dlPFC	0.264196	neg
SUB_006	dlPFC	-0.00562967	neg
SUB_007	dlPFC	0.197456	neg
pa0336	dlPFC	0.120935	neg
SUB_008	dlPFC	0.0174523	neg
SUB_009	dlPFC	0.414789	neg
SUB_010	dlPFC	-0.176993	neg
SUB_011	dlPFC	-0.681609	neg
SUB_012	dlPFC	0.0236597	neg
SUB_013	dlPFC	0.210375	neg
SUB_014	dlPFC	0.290479	neg
SUB_015	dlPFC	0.157823	neg
SUB_016	dlPFC	0.4591	neg
SUB_017	dlPFC	0.06696	neg
SUB_018	dlPFC	0.287734	neg
SUB_019	dlPFC	0.349847	neg
SUB_020	dlPFC	0.145207	neg
SUB_021	dlPFC	-0.197676	neg
SUB_022	dlPFC	0.652064	neg
SUB_023	dlPFC	0.0720023	neg
SUB_024	dlPFC	-0.278975	neg
SUB_025	dlPFC	-0.234425	neg
SUB_026	dlPFC	0.540915	neg
SUB_027	dlPFC	0.307682	neg
SUB_028	dlPFC	-0.0804717	neg
SUB_029	dlPFC	0.0633243	neg
SUB_030	dlPFC	0.359283	neg
pb2047	dlPFC	0.174084	neg
SUB_031	dlPFC	0.18352	neg
SUB_032	dlPFC	0.785423	neg
SUB_033	dlPFC	-0.224786	neg
SUB_034	dlPFC	0.0977803	neg
SUB_035	dlPFC	0.569075	neg
SUB_036	dlPFC	-0.308042	neg
SUB_037	dlPFC	0.0902203	neg
SUB_038	dlPFC	0.164879	neg
SUB_039	dlPFC	-0.000570333	neg
SUB_040	dlPFC	0.591771	neg
SUB_041	dlPFC	-0.14879	neg
SUB_042	dlPFC	0.321068	neg
SUB_043	dlPFC	0.503327	neg
SUB_044	dlPFC	0.144843	neg
SUB_045	dlPFC	0.036595	neg
SUB_046	dlPFC	0.277614	neg
SUB_047	dlPFC	-0.251091	neg
pb6915	dlPFC	-0.565895	neg
SUB_048	dlPFC	-0.24024	neg
SUB_049	dlPFC	0.480834	neg
SUB_050	dlPFC	0.059605	neg
SUB_051	dlPFC	0.407086	neg
SUB_052	dlPFC	-0.312967	neg
SUB_053	dlPFC	0.271925	neg
SUB_054	dlPFC	0.661281	neg
tb3194	dlPFC	-0.500656	neg
SUB_055	dlPFC	0.446162	neg
SUB_056	dlPFC	-0.0811487	neg
SUB_057	dlPFC	0.172149	neg
SUB_058	dlPFC	0.202338	neg
SUB_059	dlPFC	0.113514	neg
SUB_060	dlPFC	0.486	neg
SUB_001	Vermis	0.331261	neg
SUB_002	Vermis	0.529896	neg
SUB_003	Vermis	0.667819	neg
SUB_004	Vermis	-0.0682033	neg
SUB_005	Vermis	-0.0944167	neg
SUB_006	Vermis	-0.230173	neg
SUB_007	Vermis	0.314621	neg
pa0336	Vermis	-0.36226	neg
SUB_008	Vermis	0.113337	neg
SUB_009	Vermis	-0.0377843	neg
SUB_010	Vermis	0.481073	neg
SUB_011	Vermis	-0.0049	neg
SUB_012	Vermis	0.019158	neg
SUB_013	Vermis	-0.103794	neg
SUB_014	Vermis	0.210599	neg
SUB_015	Vermis	0.549353	neg
SUB_016	Vermis	0.20378	neg
SUB_017	Vermis	0.0518193	neg
SUB_018	Vermis	0.428351	neg
SUB_019	Vermis	0.486386	neg
SUB_020	Vermis	0.373704	neg
SUB_021	Vermis	-0.0723183	neg
SUB_022	Vermis	-0.259414	neg
SUB_023	Vermis	0.263605	neg
SUB_024	Vermis	0.00372433	neg
SUB_025	Vermis	0.0586007	neg
SUB_026	Vermis	0.250078	neg
SUB_027	Vermis	0.185356	neg
SUB_028	Vermis	-0.115873	neg
SUB_029	Vermis	0.142051	neg
SUB_030	Vermis	0.229689	neg
pb2047	Vermis	-0.339344	neg
SUB_031	Vermis	0.178846	neg
SUB_032	Vermis	0.813595	neg
SUB_033	Vermis	-0.0329483	neg
SUB_034	Vermis	0.026705	neg
SUB_035	Vermis	0.295163	neg
SUB_036	Vermis	0.081522	neg
SUB_037	Vermis	0.481697	neg
SUB_038	Vermis	-0.327424	neg
SUB_039	Vermis	0.0373073	neg
SUB_040	Vermis	0.259569	neg
SUB_041	Vermis	0.513004	neg
SUB_042	Vermis	-0.229537	neg
SUB_043	Vermis	0.323045	neg
SUB_044	Vermis	-0.130239	neg
SUB_045	Vermis	0.0171387	neg
SUB_046	Vermis	0.740975	neg
SUB_047	Vermis	0.177819	neg
pb6915	Vermis	-0.854991	neg
SUB_048	Vermis	0.029938	neg
SUB_049	Vermis	0.48015	neg
SUB_050	Vermis	0.373415	neg
SUB_051	Vermis	0.322785	neg
SUB_052	Vermis	0.420398	neg
SUB_053	Vermis	-0.350777	neg
SUB_054	Vermis	0.105566	neg
tb3194	Vermis	-0.123852	neg
SUB_055	Vermis	0.020283	neg
SUB_056	Vermis	-0.122509	neg
SUB_057	Vermis	0.692123	neg
SUB_058	Vermis	0.318739	neg
SUB_059	Vermis	-0.107655	neg
SUB_060	Vermis	-0.16328	neg
SUB_001	Putamen	0.0438883	neg
SUB_002	Putamen	0.482133	neg
SUB_003	Putamen	0.233401	neg
SUB_004	Putamen	0.0322807	neg
SUB_005	Putamen	0.29214	neg
SUB_006	Putamen	0.449619	neg
SUB_007	Putamen	0.294612	neg
pa0336	Putamen	-0.276065	neg
SUB_008	Putamen	-0.138885	neg
SUB_009	Putamen	-0.314401	neg
SUB_010	Putamen	0.128003	neg
SUB_011	Putamen	0.292803	neg
SUB_012	Putamen	0.430377	neg
SUB_013	Putamen	0.12963	neg
SUB_014	Putamen	0.314576	neg
SUB_015	Putamen	-0.009171	neg
SUB_016	Putamen	-0.06358	neg
SUB_017	Putamen	0.32197	neg
SUB_018	Putamen	0.252289	neg
SUB_019	Putamen	-0.103615	neg
SUB_020	Putamen	-0.0632217	neg
SUB_021	Putamen	0.0356187	neg
SUB_022	Putamen	-0.006946	neg
SUB_023	Putamen	0.253384	neg
SUB_024	Putamen	-0.254099	neg
SUB_025	Putamen	0.324325	neg
SUB_026	Putamen	0.342836	neg
SUB_027	Putamen	0.577845	neg
SUB_028	Putamen	0.336977	neg
SUB_029	Putamen	0.406681	neg
SUB_030	Putamen	-0.023431	neg
pb2047	Putamen	-0.201094	neg
SUB_031	Putamen	0.651105	neg
SUB_032	Putamen	0.0397007	neg
SUB_033	Putamen	0.643016	neg
SUB_034	Putamen	-0.095742	neg
SUB_035	Putamen	0.554375	neg
SUB_036	Putamen	0.290768	neg
SUB_037	Putamen	-0.0625367	neg
SUB_038	Putamen	0.187466	neg
SUB_039	Putamen	0.386301	neg
SUB_040	Putamen	-0.00781	neg
SUB_041	Putamen	0.340933	neg
SUB_042	Putamen	-0.0478727	neg
SUB_043	Putamen	0.399514	neg
SUB_044	Putamen	0.283669	neg
SUB_045	Putamen	-0.113336	neg
SUB_046	Putamen	-0.141115	neg
SUB_047	Putamen	0.519011	neg
pb6915	Putamen	-0.286695	neg
SUB_048	Putamen	0.359598	neg
SUB_049	Putamen	-0.0436127	neg
SUB_050	Putamen	0.173498	neg
SUB_051	Putamen	-0.094282	neg
SUB_052	Putamen	-0.472082	neg
SUB_053	Putamen	0.225463	neg
SUB_054	Putamen	0.57774	neg
tb3194	Putamen	0.137848	neg
SUB_055	Putamen	0.113431	neg
SUB_056	Putamen	0.119308	neg
SUB_057	Putamen	-0.268852	neg
SUB_058	Putamen	-0.214031	neg
SUB_059	Putamen	-0.043041	neg
SUB_060	Putamen	-0.384071	neg
SUB_001	Postcentral/Precuneus	0.487288	neg
SUB_002	Postcentral/Precuneus	0.0797287	neg
SUB_003	Postcentral/Precuneus	0.650988	neg
SUB_004	Postcentral/Precuneus	-0.125655	neg
SUB_005	Postcentral/Precuneus	0.633538	neg
SUB_006	Postcentral/Precuneus	0.334352	neg
SUB_007	Postcentral/Precuneus	-0.18687	neg
pa0336	Postcentral/Precuneus	-0.46302	neg
SUB_008	Postcentral/Precuneus	-0.0914143	neg
SUB_009	Postcentral/Precuneus	-0.0662173	neg
SUB_010	Postcentral/Precuneus	-0.479618	neg
SUB_011	Postcentral/Precuneus	-0.314907	neg
SUB_012	Postcentral/Precuneus	0.660338	neg
SUB_013	Postcentral/Precuneus	0.0408433	neg
SUB_014	Postcentral/Precuneus	0.044244	neg
SUB_015	Postcentral/Precuneus	0.582293	neg
SUB_016	Postcentral/Precuneus	-0.1472	neg
SUB_017	Postcentral/Precuneus	0.537712	neg
SUB_018	Postcentral/Precuneus	0.370026	neg
SUB_019	Postcentral/Precuneus	0.225523	neg
SUB_020	Postcentral/Precuneus	-0.351746	neg
SUB_021	Postcentral/Precuneus	0.165844	neg
SUB_022	Postcentral/Precuneus	-0.096543	neg
SUB_023	Postcentral/Precuneus	0.0723083	neg
SUB_024	Postcentral/Precuneus	-0.333888	neg
SUB_025	Postcentral/Precuneus	-0.086664	neg
SUB_026	Postcentral/Precuneus	1.03046	neg
SUB_027	Postcentral/Precuneus	0.226882	neg
SUB_028	Postcentral/Precuneus	0.272935	neg
SUB_029	Postcentral/Precuneus	0.0897807	neg
SUB_030	Postcentral/Precuneus	0.270761	neg
pb2047	Postcentral/Precuneus	1.05531	neg
SUB_031	Postcentral/Precuneus	-0.160549	neg
SUB_032	Postcentral/Precuneus	-0.090556	neg
SUB_033	Postcentral/Precuneus	-0.0349097	neg
SUB_034	Postcentral/Precuneus	0.137508	neg
SUB_035	Postcentral/Precuneus	0.145766	neg
SUB_036	Postcentral/Precuneus	-0.15673	neg
SUB_037	Postcentral/Precuneus	0.991698	neg
SUB_038	Postcentral/Precuneus	-0.100032	neg
SUB_039	Postcentral/Precuneus	0.0572657	neg
SUB_040	Postcentral/Precuneus	-0.258354	neg
SUB_041	Postcentral/Precuneus	-0.0110143	neg
SUB_042	Postcentral/Precuneus	0.447499	neg
SUB_043	Postcentral/Precuneus	-0.317379	neg
SUB_044	Postcentral/Precuneus	0.401318	neg
SUB_045	Postcentral/Precuneus	0.335673	neg
SUB_046	Postcentral/Precuneus	0.798075	neg
SUB_047	Postcentral/Precuneus	-0.0260163	neg
pb6915	Postcentral/Precuneus	0.51141	neg
SUB_048	Postcentral/Precuneus	0.432132	neg
SUB_049	Postcentral/Precuneus	0.0392697	neg
SUB_050	Postcentral/Precuneus	-0.297055	neg
SUB_051	Postcentral/Precuneus	0.300385	neg
SUB_052	Postcentral/Precuneus	0.6828	neg
SUB_053	Postcentral/Precuneus	0.213021	neg
SUB_054	Postcentral/Precuneus	0.383932	neg
tb3194	Postcentral/Precuneus	0.040899	neg
SUB_055	Postcentral/Precuneus	0.538567	neg
SUB_056	Postcentral/Precuneus	0.0572507	neg
SUB_057	Postcentral/Precuneus	0.029022	neg
SUB_058	Postcentral/Precuneus	0.193419	neg
SUB_059	Postcentral/Precuneus	-0.209888	neg
SUB_060	Postcentral/Precuneus	0.200704	neg

## Sheet: Figure 4a_ratings
ID	Condition	Time	Focus
SUB_001	Neut	Baseline	6
SUB_001	Neut	Early	8.5
SUB_001	Neut	Late	8.5
SUB_001	Neut	Mid	8
SUB_001	Str	Baseline	7.5
SUB_001	Str	Early	4.5
SUB_001	Str	Late	4
SUB_001	Str	Mid	4
SUB_002	Neut	Baseline	9
SUB_002	Neut	Early	9
SUB_002	Neut	Late	8.5
SUB_002	Neut	Mid	9
SUB_002	Str	Baseline	9
SUB_002	Str	Early	9
SUB_002	Str	Late	9
SUB_002	Str	Mid	9
SUB_003	Neut	Baseline	6
SUB_003	Neut	Early	8.5
SUB_003	Neut	Late	5.5
SUB_003	Neut	Mid	7.5
SUB_003	Str	Baseline	8
SUB_003	Str	Early	8.5
SUB_003	Str	Late	8
SUB_003	Str	Mid	9
SUB_004	Neut	Baseline	3.5
SUB_004	Neut	Early	6
SUB_004	Neut	Late	7
SUB_004	Neut	Mid	5
SUB_004	Str	Baseline	3
SUB_004	Str	Early	8
SUB_004	Str	Late	3.5
SUB_004	Str	Mid	7
SUB_005	Neut	Baseline	9
SUB_005	Neut	Early	8
SUB_005	Neut	Late	8
SUB_005	Neut	Mid	8
SUB_005	Str	Baseline	4.5
SUB_005	Str	Early	7.5
SUB_005	Str	Late	7.5
SUB_005	Str	Mid	7
SUB_006	Neut	Baseline	1
SUB_006	Neut	Early	4.5
SUB_006	Neut	Late	3.5
SUB_006	Neut	Mid	4
SUB_006	Str	Baseline	1
SUB_006	Str	Early	7.5
SUB_006	Str	Late	6.5
SUB_006	Str	Mid	6.5
SUB_007	Neut	Baseline	9
SUB_007	Neut	Early	8
SUB_007	Neut	Late	8.5
SUB_007	Neut	Mid	8
SUB_007	Str	Baseline	9
SUB_007	Str	Early	9
SUB_007	Str	Late	9
SUB_007	Str	Mid	9
SUB_008	Neut	Baseline	9
SUB_008	Neut	Early	9
SUB_008	Neut	Late	9
SUB_008	Neut	Mid	9
SUB_008	Str	Baseline	9
SUB_008	Str	Early	9
SUB_008	Str	Late	9
SUB_008	Str	Mid	9
SUB_009	Neut	Baseline	9
SUB_009	Neut	Early	9
SUB_009	Neut	Late	9
SUB_009	Neut	Mid	9
SUB_009	Str	Baseline	9
SUB_009	Str	Early	9
SUB_009	Str	Late	9
SUB_009	Str	Mid	9
SUB_010	Neut	Baseline	7
SUB_010	Neut	Early	8
SUB_010	Neut	Late	7.5
SUB_010	Neut	Mid	8
SUB_010	Str	Baseline	6
SUB_010	Str	Early	9
SUB_010	Str	Late	7.5
SUB_010	Str	Mid	9
SUB_011	Neut	Baseline	7
SUB_011	Neut	Early	8
SUB_011	Neut	Late	7.5
SUB_011	Neut	Mid	8.5
SUB_011	Str	Baseline	7.5
SUB_011	Str	Early	9
SUB_011	Str	Late	8.5
SUB_011	Str	Mid	8
SUB_012	Neut	Baseline	4
SUB_012	Neut	Early	5
SUB_012	Neut	Late	8
SUB_012	Neut	Mid	7
SUB_012	Str	Baseline	4.5
SUB_012	Str	Early	5.5
SUB_012	Str	Late	5
SUB_012	Str	Mid	5
SUB_013	Neut	Baseline	2.5
SUB_013	Neut	Early	7.5
SUB_013	Neut	Late	8.5
SUB_013	Neut	Mid	9
SUB_013	Str	Baseline	3.5
SUB_013	Str	Early	8
SUB_013	Str	Late	8.5
SUB_013	Str	Mid	7.5
SUB_014	Neut	Baseline	8
SUB_014	Neut	Early	8.5
SUB_014	Neut	Late	9
SUB_014	Neut	Mid	8.5
SUB_014	Str	Baseline	8
SUB_014	Str	Early	9
SUB_014	Str	Late	9
SUB_014	Str	Mid	9
SUB_015	Neut	Baseline	6
SUB_015	Neut	Early	8.5
SUB_015	Neut	Late	7.5
SUB_015	Neut	Mid	8
SUB_015	Str	Baseline	5
SUB_015	Str	Early	5
SUB_015	Str	Late	4.5
SUB_015	Str	Mid	4
SUB_016	Neut	Baseline	9
SUB_016	Neut	Early	9
SUB_016	Neut	Late	7
SUB_016	Neut	Mid	9
SUB_016	Str	Baseline	9
SUB_016	Str	Early	9
SUB_016	Str	Late	9
SUB_016	Str	Mid	9
SUB_017	Neut	Baseline	9
SUB_017	Neut	Early	9
SUB_017	Neut	Late	8.5
SUB_017	Neut	Mid	8
SUB_017	Str	Baseline	5
SUB_017	Str	Early	9
SUB_017	Str	Late	9
SUB_017	Str	Mid	9
SUB_018	Neut	Baseline	6
SUB_018	Neut	Early	9
SUB_018	Neut	Late	7.5
SUB_018	Neut	Mid	7.5
SUB_018	Str	Baseline	8
SUB_018	Str	Early	9
SUB_018	Str	Late	9
SUB_018	Str	Mid	9
SUB_019	Neut	Baseline	9
SUB_019	Neut	Early	9
SUB_019	Neut	Late	9
SUB_019	Neut	Mid	9
SUB_019	Str	Baseline	9
SUB_019	Str	Early	9
SUB_019	Str	Late	9
SUB_019	Str	Mid	9
SUB_020	Neut	Baseline	9
SUB_020	Neut	Early	9
SUB_020	Neut	Late	9
SUB_020	Neut	Mid	9
SUB_020	Str	Baseline	9
SUB_020	Str	Early	8
SUB_020	Str	Late	9
SUB_020	Str	Mid	8
SUB_021	Neut	Baseline	7
SUB_021	Neut	Early	7.5
SUB_021	Neut	Late	7.5
SUB_021	Neut	Mid	8
SUB_021	Str	Baseline	7.5
SUB_021	Str	Early	8
SUB_021	Str	Late	8
SUB_021	Str	Mid	7.5
SUB_022	Neut	Baseline	5
SUB_022	Neut	Early	9
SUB_022	Neut	Late	9
SUB_022	Neut	Mid	9
SUB_022	Str	Baseline	9
SUB_022	Str	Early	9
SUB_022	Str	Late	9
SUB_022	Str	Mid	9
SUB_023	Neut	Baseline	5.5
SUB_023	Neut	Early	2.5
SUB_023	Neut	Late	1
SUB_023	Neut	Mid	1
SUB_023	Str	Baseline	6
SUB_023	Str	Early	4.5
SUB_023	Str	Late	6.5
SUB_023	Str	Mid	4.5
SUB_024	Neut	Baseline	7.5
SUB_024	Neut	Early	9
SUB_024	Neut	Late	7.5
SUB_024	Neut	Mid	9
SUB_024	Str	Baseline	4.5
SUB_024	Str	Early	9
SUB_024	Str	Late	9
SUB_024	Str	Mid	9
SUB_025	Neut	Baseline	6
SUB_025	Neut	Early	9
SUB_025	Neut	Late	9
SUB_025	Neut	Mid	9
SUB_025	Str	Baseline	4
SUB_025	Str	Early	9
SUB_025	Str	Late	9
SUB_025	Str	Mid	9
SUB_026	Neut	Baseline	8
SUB_026	Neut	Early	8.5
SUB_026	Neut	Late	8
SUB_026	Neut	Mid	7.5
SUB_026	Str	Baseline	7.5
SUB_026	Str	Early	9
SUB_026	Str	Late	9
SUB_026	Str	Mid	9
SUB_027	Neut	Baseline	6
SUB_027	Neut	Early	7.5
SUB_027	Neut	Late	7.5
SUB_027	Neut	Mid	7.5
SUB_027	Str	Baseline	6
SUB_027	Str	Early	8.5
SUB_027	Str	Late	9
SUB_027	Str	Mid	9
SUB_028	Neut	Baseline	7
SUB_028	Neut	Early	9
SUB_028	Neut	Late	7
SUB_028	Neut	Mid	9
SUB_028	Str	Baseline	9
SUB_028	Str	Early	7
SUB_028	Str	Late	7.5
SUB_028	Str	Mid	7.5
SUB_029	Neut	Baseline	7.5
SUB_029	Neut	Early	9
SUB_029	Neut	Late	8
SUB_029	Neut	Mid	8
SUB_029	Str	Baseline	7
SUB_029	Str	Early	8.5
SUB_029	Str	Late	8
SUB_029	Str	Mid	7.5
SUB_030	Neut	Baseline	5.5
SUB_030	Neut	Early	6
SUB_030	Neut	Late	6
SUB_030	Neut	Mid	6.5
SUB_030	Str	Baseline	6.5
SUB_030	Str	Early	8
SUB_030	Str	Late	7
SUB_030	Str	Mid	7.5
SUB_031	Neut	Baseline	6
SUB_031	Neut	Early	7.5
SUB_031	Neut	Late	7.5
SUB_031	Neut	Mid	7.5
SUB_031	Str	Baseline	6
SUB_031	Str	Early	8.5
SUB_031	Str	Late	8
SUB_031	Str	Mid	8
SUB_032	Neut	Baseline	9
SUB_032	Neut	Early	7.5
SUB_032	Neut	Late	5.5
SUB_032	Neut	Mid	7.5
SUB_032	Str	Baseline	9
SUB_032	Str	Early	9
SUB_032	Str	Late	8.5
SUB_032	Str	Mid	9
SUB_033	Neut	Baseline	6
SUB_033	Neut	Early	5.5
SUB_033	Neut	Late	5
SUB_033	Neut	Mid	5.5
SUB_033	Str	Baseline	3.5
SUB_033	Str	Early	7.5
SUB_033	Str	Late	7
SUB_033	Str	Mid	7
SUB_034	Neut	Baseline	6.5
SUB_034	Neut	Early	6
SUB_034	Neut	Late	6
SUB_034	Neut	Mid	6
SUB_034	Str	Baseline	9
SUB_034	Str	Early	9
SUB_034	Str	Late	9
SUB_034	Str	Mid	9
SUB_035	Neut	Baseline	2
SUB_035	Neut	Early	4.5
SUB_035	Neut	Late	3
SUB_035	Neut	Mid	3.5
SUB_035	Str	Baseline	3.5
SUB_035	Str	Early	3
SUB_035	Str	Late	1.5
SUB_035	Str	Mid	1
SUB_036	Neut	Baseline	9
SUB_036	Neut	Early	9
SUB_036	Neut	Late	9
SUB_036	Neut	Mid	9
SUB_036	Str	Baseline	9
SUB_036	Str	Early	9
SUB_036	Str	Late	9
SUB_036	Str	Mid	9
SUB_037	Neut	Baseline	8
SUB_037	Neut	Early	7
SUB_037	Neut	Late	6.5
SUB_037	Neut	Mid	6.5
SUB_037	Str	Baseline	7.5
SUB_037	Str	Early	7.5
SUB_037	Str	Late	6
SUB_037	Str	Mid	7
SUB_038	Neut	Baseline	8
SUB_038	Neut	Early	9
SUB_038	Neut	Late	8
SUB_038	Neut	Mid	8.5
SUB_038	Str	Baseline	6.5
SUB_038	Str	Early	8.5
SUB_038	Str	Late	8.5
SUB_038	Str	Mid	9
SUB_039	Neut	Baseline	5
SUB_039	Neut	Early	5.5
SUB_039	Neut	Late	4.5
SUB_039	Neut	Mid	5.5
SUB_039	Str	Baseline	3.5
SUB_039	Str	Early	5.5
SUB_039	Str	Late	5
SUB_039	Str	Mid	4.5
SUB_040	Neut	Baseline	8
SUB_040	Neut	Early	8
SUB_040	Neut	Late	8
SUB_040	Neut	Mid	8
SUB_040	Str	Baseline	6.5
SUB_040	Str	Early	8
SUB_040	Str	Late	7
SUB_040	Str	Mid	8
SUB_041	Neut	Baseline	9
SUB_041	Neut	Early	9
SUB_041	Neut	Late	9
SUB_041	Neut	Mid	9
SUB_041	Str	Baseline	9
SUB_041	Str	Early	3.5
SUB_041	Str	Late	6.5
SUB_041	Str	Mid	5
SUB_042	Neut	Baseline	5
SUB_042	Neut	Early	8.5
SUB_042	Neut	Late	7.5
SUB_042	Neut	Mid	8.5
SUB_042	Str	Baseline	7
SUB_042	Str	Early	8
SUB_042	Str	Late	8
SUB_042	Str	Mid	8
SUB_043	Neut	Baseline	5
SUB_043	Neut	Early	8
SUB_043	Neut	Late	8
SUB_043	Neut	Mid	8.5
SUB_043	Str	Baseline	5
SUB_043	Str	Early	9
SUB_043	Str	Late	9
SUB_043	Str	Mid	9
SUB_044	Neut	Baseline	9
SUB_044	Neut	Early	9
SUB_044	Neut	Late	9
SUB_044	Neut	Mid	9
SUB_044	Str	Baseline	5
SUB_044	Str	Early	9
SUB_044	Str	Late	9
SUB_044	Str	Mid	9
SUB_045	Neut	Baseline	5
SUB_045	Neut	Early	7.5
SUB_045	Neut	Late	3.5
SUB_045	Neut	Mid	2.5
SUB_045	Str	Baseline	9
SUB_045	Str	Early	5.5
SUB_045	Str	Late	5.5
SUB_045	Str	Mid	5
SUB_046	Neut	Baseline	4.5
SUB_046	Neut	Early	7.5
SUB_046	Neut	Late	5
SUB_046	Neut	Mid	6
SUB_046	Str	Baseline	6
SUB_046	Str	Early	9
SUB_046	Str	Late	8
SUB_046	Str	Mid	8
SUB_047	Neut	Baseline	4
SUB_047	Neut	Early	6
SUB_047	Neut	Late	3.5
SUB_047	Neut	Mid	5
SUB_047	Str	Baseline	6.5
SUB_047	Str	Early	6.5
SUB_047	Str	Late	6
SUB_047	Str	Mid	7
SUB_048	Neut	Baseline	6
SUB_048	Neut	Early	6
SUB_048	Neut	Late	6
SUB_048	Neut	Mid	6
SUB_048	Str	Baseline	6
SUB_048	Str	Early	8
SUB_048	Str	Late	8
SUB_048	Str	Mid	8
SUB_049	Neut	Baseline	8
SUB_049	Neut	Early	8
SUB_049	Neut	Late	7.5
SUB_049	Neut	Mid	8
SUB_049	Str	Baseline	7.5
SUB_049	Str	Early	8.5
SUB_049	Str	Late	8
SUB_049	Str	Mid	7.5
SUB_050	Neut	Baseline	7
SUB_050	Neut	Early	5
SUB_050	Neut	Late	9
SUB_050	Neut	Mid	9
SUB_050	Str	Baseline	8
SUB_050	Str	Early	9
SUB_050	Str	Late	9
SUB_050	Str	Mid	9
SUB_051	Neut	Baseline	9
SUB_051	Neut	Early	9
SUB_051	Neut	Late	9
SUB_051	Neut	Mid	9
SUB_051	Str	Baseline	9
SUB_051	Str	Early	9
SUB_051	Str	Late	9
SUB_051	Str	Mid	9
SUB_052	Neut	Baseline	9
SUB_052	Neut	Early	9
SUB_052	Neut	Late	9
SUB_052	Neut	Mid	8.5
SUB_052	Str	Baseline	9
SUB_052	Str	Early	9
SUB_052	Str	Late	8
SUB_052	Str	Mid	9
SUB_053	Neut	Baseline	2
SUB_053	Neut	Early	6
SUB_053	Neut	Late	7
SUB_053	Neut	Mid	7
SUB_053	Str	Baseline	2.5
SUB_053	Str	Early	8
SUB_053	Str	Late	9
SUB_053	Str	Mid	8.5
SUB_054	Neut	Baseline	7.5
SUB_054	Neut	Early	9
SUB_054	Neut	Late	9
SUB_054	Neut	Mid	8.5
SUB_054	Str	Baseline	8
SUB_054	Str	Early	9
SUB_054	Str	Late	9
SUB_054	Str	Mid	9
SUB_055	Neut	Baseline	9
SUB_055	Neut	Early	9
SUB_055	Neut	Late	9
SUB_055	Neut	Mid	9
SUB_055	Str	Baseline	9
SUB_055	Str	Early	9
SUB_055	Str	Late	9
SUB_055	Str	Mid	9
SUB_056	Neut	Baseline	6.5
SUB_056	Neut	Early	8.5
SUB_056	Neut	Late	9
SUB_056	Neut	Mid	9
SUB_056	Str	Baseline	8
SUB_056	Str	Early	8.5
SUB_056	Str	Late	9
SUB_056	Str	Mid	9
SUB_057	Neut	Baseline	9
SUB_057	Neut	Early	9
SUB_057	Neut	Late	8.5
SUB_057	Neut	Mid	9
SUB_057	Str	Baseline	9
SUB_057	Str	Early	9
SUB_057	Str	Late	9
SUB_057	Str	Mid	9
SUB_058	Neut	Baseline	9
SUB_058	Neut	Early	9
SUB_058	Neut	Late	9
SUB_058	Neut	Mid	9
SUB_058	Str	Baseline	9
SUB_058	Str	Early	9
SUB_058	Str	Late	9
SUB_058	Str	Mid	9
SUB_059	Neut	Baseline	9
SUB_059	Neut	Early	9
SUB_059	Neut	Late	9
SUB_059	Neut	Mid	9
SUB_059	Str	Baseline	9
SUB_059	Str	Early	8
SUB_059	Str	Late	9
SUB_059	Str	Mid	9
SUB_060	Neut	Baseline	9
SUB_060	Neut	Early	9
SUB_060	Neut	Late	9
SUB_060	Neut	Mid	9
SUB_060	Str	Baseline	9
SUB_060	Str	Early	9
SUB_060	Str	Late	8.5
SUB_060	Str	Mid	9

## Sheet: Figure 4a_preds
ID	Predicted	Observed	Rating
SUB_001	1.73814	0	Stress
SUB_002	2.5151	0	Stress
SUB_003	3.56102	3.66667	Stress
SUB_004	2.54376	2	Stress
SUB_005	1.455	0.666667	Stress
SUB_006	2.95197	1	Stress
SUB_007	3.05345	4	Stress
SUB_008	2.84868	5.66667	Stress
SUB_009	2.1445	0.333333	Stress
SUB_010	4.08545	3.16667	Stress
SUB_011	3.47937	5	Stress
SUB_012	2.55152	1.83333	Stress
SUB_013	2.24818	7.16667	Stress
SUB_014	2.20371	1.83333	Stress
SUB_015	2.55523	1.16667	Stress
SUB_016	3.02305	2	Stress
SUB_017	2.78567	5.16667	Stress
SUB_018	2.09302	3.66667	Stress
SUB_019	1.8861	0	Stress
SUB_020	3.28185	3.16667	Stress
SUB_021	1.0961	1.33333	Stress
SUB_022	3.2575	0	Stress
SUB_023	2.19493	-1	Stress
SUB_024	3.62204	4.66667	Stress
SUB_025	1.71891	0	Stress
SUB_026	3.81522	1.83333	Stress
SUB_027	1.72621	0.833333	Stress
SUB_028	3.18251	2	Stress
SUB_029	3.84605	5	Stress
SUB_030	2.35095	1	Stress
SUB_031	1.8343	4.16667	Stress
SUB_032	3.17289	0	Stress
SUB_033	2.02442	4.5	Stress
SUB_034	2.25384	3.16667	Stress
SUB_035	2.14747	1.5	Stress
SUB_036	3.42978	6.16667	Stress
SUB_037	2.83535	0.666667	Stress
SUB_038	2.52446	2.66667	Stress
SUB_039	2.25224	0.833333	Stress
SUB_040	1.69688	0.5	Stress
SUB_041	2.89206	4	Stress
SUB_042	4.33911	4.66667	Stress
SUB_043	3.25178	2	Stress
SUB_044	3.44769	1.5	Stress
SUB_045	2.95706	5.33333	Stress
SUB_046	-0.562952	3.16667	Stress
SUB_047	1.4946	5.83333	Stress
SUB_048	3.22745	5	Stress
SUB_049	4.01191	2.83333	Stress
SUB_050	3.00727	1	Stress
SUB_051	1.39923	0.166667	Stress
SUB_052	3.48797	4.5	Stress
SUB_053	2.85643	4	Stress
SUB_054	2.59774	4.16667	Stress
SUB_055	1.58192	0	Stress
SUB_056	3.95728	4.5	Stress
SUB_057	2.91547	5.5	Stress
SUB_058	3.44484	5.33333	Stress
SUB_059	3.2015	1.83333	Stress
SUB_060	3.18561	4.5	Stress
SUB_001	0.387846	-3.33333	Focus
SUB_002	1.81401	0	Focus
SUB_003	2.00439	0.5	Focus
SUB_004	1.41576	3.16667	Focus
SUB_005	1.11824	2.83333	Focus
SUB_006	1.7359	5.83333	Focus
SUB_007	1.24929	0	Focus
SUB_008	0.350684	0	Focus
SUB_009	-0.219776	0	Focus
SUB_010	1.44404	2.5	Focus
SUB_011	0.217693	1	Focus
SUB_012	0.859581	0.666667	Focus
SUB_013	1.20958	4.5	Focus
SUB_014	-0.0164078	1	Focus
SUB_015	1.35522	-0.5	Focus
SUB_016	1.55922	0	Focus
SUB_017	0.0387401	4	Focus
SUB_018	2.04771	1	Focus
SUB_019	-0.330936	0	Focus
SUB_020	1.19375	-0.666667	Focus
SUB_021	0.297727	0.333333	Focus
SUB_022	0.377485	0	Focus
SUB_023	1.26948	-0.833333	Focus
SUB_024	0.0555936	4.5	Focus
SUB_025	1.4776	5	Focus
SUB_026	0.515364	1.5	Focus
SUB_027	0.361718	2.83333	Focus
SUB_028	1.08891	-1.66667	Focus
SUB_029	0.355441	1	Focus
SUB_030	2.54069	1	Focus
SUB_031	2.12857	2.16667	Focus
SUB_032	0.361908	-0.166667	Focus
SUB_033	0.584385	3.66667	Focus
SUB_034	-0.0595904	0	Focus
SUB_035	1.59802	-1.66667	Focus
SUB_036	-0.0506805	0	Focus
SUB_037	0.661238	-0.666667	Focus
SUB_038	0.737049	2.16667	Focus
SUB_039	1.93975	1.5	Focus
SUB_040	0.392922	1.16667	Focus
SUB_041	1.53111	-4	Focus
SUB_042	1.44084	1	Focus
SUB_043	1.4511	4	Focus
SUB_044	1.65296	4	Focus
SUB_045	0.5377	-3.66667	Focus
SUB_046	1.53719	2.33333	Focus
SUB_047	1.21156	0	Focus
SUB_048	0.599657	2	Focus
SUB_049	1.07447	0.5	Focus
SUB_050	0.484573	1	Focus
SUB_051	2.27224	0	Focus
SUB_052	0.832032	-0.333333	Focus
SUB_053	1.00319	6	Focus
SUB_054	1.19982	1	Focus
SUB_055	0.601738	0	Focus
SUB_056	1.86589	0.833333	Focus
SUB_057	-0.402617	0	Focus
SUB_058	1.731	0	Focus
SUB_059	1.14169	-0.333333	Focus
SUB_060	1.32429	-0.166667	Focus

## Sheet: Figure 4b
ID	Predicted	Observed	Rating
SUB_001	2.825	0	Stress
SUB_002	1.03643	0	Stress
SUB_003	2.15856	3.66667	Stress
SUB_004	3.9608	2	Stress
SUB_005	3.4053	0.666667	Stress
SUB_006	0.676097	1	Stress
SUB_007	4.47828	4	Stress
SUB_008	2.5252	5.66667	Stress
SUB_009	2.25481	0.333333	Stress
SUB_010	1.90262	3.16667	Stress
SUB_011	2.62352	5	Stress
SUB_012	3.20089	1.83333	Stress
SUB_013	2.51047	7.16667	Stress
SUB_014	2.74068	1.83333	Stress
SUB_015	2.69045	1.16667	Stress
SUB_016	1.75019	2	Stress
SUB_017	0.505998	5.16667	Stress
SUB_018	2.85344	3.66667	Stress
SUB_019	2.58194	0	Stress
SUB_020	1.64378	3.16667	Stress
SUB_021	3.44524	1.33333	Stress
SUB_022	2.7615	0	Stress
SUB_023	4.8229	-1	Stress
SUB_024	2.50313	4.66667	Stress
SUB_025	1.22454	0	Stress
SUB_026	1.6955	1.83333	Stress
SUB_027	2.6396	0.833333	Stress
SUB_028	2.43604	2	Stress
SUB_029	2.4905	5	Stress
SUB_030	3.21577	1	Stress
SUB_031	2.56449	4.16667	Stress
SUB_032	2.63009	0	Stress
SUB_033	3.27616	4.5	Stress
SUB_034	3.97611	3.16667	Stress
SUB_035	1.79404	1.5	Stress
SUB_036	3.11607	6.16667	Stress
SUB_037	2.89294	0.666667	Stress
SUB_038	3.85851	2.66667	Stress
SUB_039	2.76011	0.833333	Stress
SUB_040	1.70859	0.5	Stress
SUB_041	1.34843	4	Stress
SUB_042	2.56488	4.66667	Stress
SUB_043	3.08114	2	Stress
SUB_044	1.81419	1.5	Stress
SUB_045	2.36799	5.33333	Stress
SUB_046	2.01725	3.16667	Stress
SUB_047	3.32019	5.83333	Stress
SUB_048	2.65612	5	Stress
SUB_049	2.99123	2.83333	Stress
SUB_050	4.40624	1	Stress
SUB_051	2.5104	0.166667	Stress
SUB_052	3.68968	4.5	Stress
SUB_053	1.87064	4	Stress
SUB_054	2.8946	4.16667	Stress
SUB_055	3.24833	0	Stress
SUB_056	2.35131	4.5	Stress
SUB_057	1.07774	5.5	Stress
SUB_058	3.31151	5.33333	Stress
SUB_059	3.8604	1.83333	Stress
SUB_060	2.41119	4.5	Stress
SUB_001	-0.242008	-3.33333	Focus
SUB_002	-0.201375	0	Focus
SUB_003	1.19498	0.5	Focus
SUB_004	1.67842	3.16667	Focus
SUB_005	1.03956	2.83333	Focus
SUB_006	1.25952	5.83333	Focus
SUB_007	0.611386	0	Focus
SUB_008	0.92496	0	Focus
SUB_009	0.194475	0	Focus
SUB_010	0.976022	2.5	Focus
SUB_011	0.929389	1	Focus
SUB_012	2.10071	0.666667	Focus
SUB_013	1.46469	4.5	Focus
SUB_014	0.770359	1	Focus
SUB_015	0.481873	-0.5	Focus
SUB_016	0.602906	0	Focus
SUB_017	1.82068	4	Focus
SUB_018	-0.479848	1	Focus
SUB_019	1.01858	0	Focus
SUB_020	-0.121295	-0.666667	Focus
SUB_021	2.26814	0.333333	Focus
SUB_022	0.959557	0	Focus
SUB_023	0.847587	-0.833333	Focus
SUB_024	1.07897	4.5	Focus
SUB_025	0.672964	5	Focus
SUB_026	0.862481	1.5	Focus
SUB_027	1.80987	2.83333	Focus
SUB_028	2.05357	-1.66667	Focus
SUB_029	1.21104	1	Focus
SUB_030	2.4351	1	Focus
SUB_031	1.23121	2.16667	Focus
SUB_032	2.17799	-0.166667	Focus
SUB_033	1.61234	3.66667	Focus
SUB_034	1.30703	0	Focus
SUB_035	0.137761	-1.66667	Focus
SUB_036	-0.210601	0	Focus
SUB_037	0.172307	-0.666667	Focus
SUB_038	1.97846	2.16667	Focus
SUB_039	1.47266	1.5	Focus
SUB_040	1.84827	1.16667	Focus
SUB_041	0.34791	-4	Focus
SUB_042	0.688431	1	Focus
SUB_043	0.678575	4	Focus
SUB_044	0.885391	4	Focus
SUB_045	1.3608	-3.66667	Focus
SUB_046	2.47003	2.33333	Focus
SUB_047	0.222789	0	Focus
SUB_048	1.46254	2	Focus
SUB_049	0.91287	0.5	Focus
SUB_050	-1.85278	1	Focus
SUB_051	1.56035	0	Focus
SUB_052	-0.403874	-0.333333	Focus
SUB_053	1.87645	6	Focus
SUB_054	0.954246	1	Focus
SUB_055	2.10318	0	Focus
SUB_056	1.25783	0.833333	Focus
SUB_057	0.705373	0	Focus
SUB_058	0.679878	0	Focus
SUB_059	1.3471	-0.333333	Focus
SUB_060	-0.29785	-0.166667	Focus

[truncated: 13 more sheets: Figure S1a, Figure S1b, Figure S2c, Figure S2d, Figure S2e, Figure S2f, Figure S2g, Figure S3c, Figure S3d, Figure S3e, Figure S3f, Figure S3i, Figure S3k]
